# Supplementary material for: Integrative Analysis Reveals Key Circular RNA in Atrial Fibrillation
Source: Front Genet. 2019 Feb 19;10:108. doi: 10.3389/fgene.2019.00108 (PMC6389718; doi:10.3389/fgene.2019.00108)
Supplement: Table S1 — A gene set enrichment analysis of their parental genes based on biological processes from GO and pathways from KEGG database. [file Table_1.XLSX]

## Sheet: Sheet1
geneset	description	gene count	PValue	OverlapGene_UserID	database	status
GO:0016570	histone modification	12	3.12106e-05	RBM14-RBM4;ASXL1;ELK4;KDM4B;EPC2;SETD2;ATM;SKI;BRCA1;PRDM2;NCOA1;USP15	GO	down
GO:0030900	forebrain development	10	0.000145182	PAPD4;SETD2;NDE1;CHD7;BCL11B;SKI;ARID1A;AXIN1;NCOA1;KIF14	GO	down
GO:0000226	microtubule cytoskeleton organization	11	0.000198946	RBM14-RBM4;DLG1;MAP4;NDE1;HAUS2;BRCA1;TBCD;XPO1;AXIN1;KATNAL1;KIF14	GO	down
GO:0007059	chromosome segregation	8	0.00167831	SMC4;NR3C1;ATM;NDE1;CENPK;BRCA1;XPO1;KIF14	GO	down
GO:0043543	protein acylation	6	0.00314302	FOXO1;EPC2;ZDHHC2;BRCA1;NAA16;NCOA1	GO	down
GO:0098732	macromolecule deacylation	4	0.00429919	RBM14-RBM4;LYPLAL1;ELK4;SKI	GO	down
GO:0001501	skeletal system development	9	0.00506103	ASXL1;DLG1;CHSY1;SETD2;MEF2D;CHD7;FBXW4;SKI;AXIN1	GO	down
GO:0051640	organelle localization	9	0.00608106	DLG1;KIF1B;MAP4;ATM;SAR1B;NDE1;XPO1;AP3D1;KIF14	GO	down
GO:0001701	in utero embryonic development	7	0.0061132	UBR3;FUT8;SETD2;CHD7;RBBP8;STK4;NCOA1	GO	down
GO:0061458	reproductive system development	8	0.0069464	DLG1;SETD2;LFNG;ATM;CHD7;STK4;ARID1A;NCOA1	GO	down
hsa03440	Homologous recombination	3	0.00147769	ATM;RBBP8;BRCA1	KEGG	down
hsa05166	HTLV-I infection	6	0.00279899	DLG1;ELK4;MAP3K1;ATM;VDAC3;XPO1	KEGG	down
hsa05202	Transcriptional misregulation in cancer	5	0.00303473	ELK4;FOXO1;FUT8;ATM;PBX3	KEGG	down
hsa00510	N-Glycan biosynthesis	2	0.0302209	FUT8;ALG6	KEGG	down
hsa04068	FoxO signaling pathway	3	0.0380875	FOXO1;ATM;STK4	KEGG	down
hsa00310	Lysine degradation	2	0.0424682	SETD2;PRDM2	KEGG	down
hsa05224	Breast cancer	3	0.0471635	BRCA1;AXIN1;NCOA1	KEGG	down
GO:0007059	chromosome segregation	16	2.7015e-06	TLK2;DMC1;ERCC2;PDS5B;NCAPH;ITGB3BP;KIF11;PAFAH1B1;ATRX;RAD51C;RANBP2;BUB1B;ZNF207;BRIP1;RIOK3;CDC27	GO	up
GO:0009314	response to radiation	16	5.42701e-05	TANK;TLK2;DMC1;CHEK2;RNF168;PAPD4;EP300;ERCC2;EYA3;SPIDR;GNB1;HMGCS1;NF1;RAD51C;BRAF;WRN	GO	up
GO:0044770	cell cycle phase transition	17	8.21739e-05	AKAP9;CHEK2;EP300;ERCC2;GSPT1;ORC2;PAFAH1B1;ANLN;PPP2R2A;RAD51C;BUB1B;ZNF207;CDC73;OFD1;CEP135;MELK;CDC27	GO	up
GO:0006281	DNA repair	17	0.000122185	DMC1;CHEK2;POLI;RNF168;EP300;ERCC2;EYA3;PDS5B;SPIDR;ERCC6L2;UBR5;ATRX;RAD51C;WRN;TRRAP;BRIP1;USP3	GO	up
GO:0044782	cilium organization	12	0.000145357	ABCC4;SCLT1;CYLD;TBC1D32;LRRC6;RTTN;NEK1;ASAP1;TBC1D22B;ATG3;OFD1;CEP135	GO	up
GO:0006397	mRNA processing	16	0.000173328	CELF1;PSIP1;PAPD4;DYRK1A;ERCC2;PAN3;TRA2A;RSRC1;LUC7L2;RBM27;AGGF1;RBM23;PSPC1;UPF3B;CDC73;PRPF4B	GO	up
GO:0007067	mitotic nuclear division	15	0.00027743	CHEK2;PDS5B;NCAPH;ITGB3BP;ASPM;KIF11;NEK1;NUP88;PAFAH1B1;ANLN;ATRX;BUB1B;ZNF207;OFD1;CDC27	GO	up
GO:0030031	cell projection assembly	14	0.00106451	ABCC4;FGD4;SCLT1;CYLD;TBC1D32;LRRC6;NEK1;ASAP1;TBC1D22B;ATG3;OFD1;SSH2;MAP4K4;CEP135	GO	up
GO:0000226	microtubule cytoskeleton organization	14	0.00113525	AKAP9;CHEK2;CYLD;SASS6;LRRC6;ASPM;KIF11;PAFAH1B1;ATRX;PTK2;SNCA;ZNF207;OFD1;CEP135	GO	up
GO:0018205	peptidyl-lysine modification	13	0.00113924	USPL1;RNF168;EP300;SENP1;NUP88;ATRX;RANBP2;SNCA;WRN;TRRAP;HAT1;NCOA1;NUP153	GO	up
hsa03013	RNA transport	7	0.00181444	XPOT;NUP88;RANBP2;UPF3B;EIF3B;EIF3J;NUP153	KEGG	up
hsa04144	Endocytosis	8	0.0050778	ARFGEF1;KIF5B;ASAP1;VPS36;SNX2;SNX3;USP8;RABEP1	KEGG	up
hsa04110	Cell cycle	5	0.00885794	CHEK2;EP300;ORC2;BUB1B;CDC27	KEGG	up
hsa03460	Fanconi anemia pathway	3	0.0188335	POLI;RAD51C;BRIP1	KEGG	up
hsa00900	Terpenoid backbone biosynthesis	2	0.0212168	HMGCS1;DHDDS	KEGG	up
hsa04141	Protein processing in endoplasmic reticulum	5	0.0279264	SEC24B;EIF2AK1;NGLY1;EIF2AK2;UGGT1	KEGG	up
hsa04115	p53 signaling pathway	3	0.0339731	CHEK2;SESN3;APAF1	KEGG	up
hsa05160	Hepatitis C	4	0.0480081	EIF2AK1;PPP2R2A;EIF2AK2;BRAF	KEGG	up
