# Supplementary material for: Integrative Analysis Reveals Key Circular RNA in Atrial Fibrillation
Source: Front Genet. 2019 Feb 19;10:108. doi: 10.3389/fgene.2019.00108 (PMC6389718; doi:10.3389/fgene.2019.00108)
Supplement: Table S2 — The potential ceRNA network merged with the PPI network of circRNAs. [file Table_2.xlsx]

## Sheet: res.network
gene1	gene2	confidence
CCRL2	chr1:86838114|86848879	4.02767
ZKSCAN4	chr1:86838114|86848879	4.45089
POC5	chr1:158650373|158655137	4.27913
CARD6	hsa_circ_0002577	4.36188
BPNT1	hsa_circ_0002577	4.46975
GIMAP1	hsa_circ_0002577	4.03982
ADPRH	hsa_circ_0004907	5.51336
CMKLR1	hsa_circ_0004907	6.48206
APOL6	hsa_circ_0004907	4.03929
BTN3A3	chr10:32317356|32326535	5.26066
GNAL	chr10:32317356|32326535	4.06898
ZNF691	chr10:32317356|32326535	4.51373
MX2	hsa_circ_0000236	6.58055
SLFN12	chr11:77404552|77413540	4.51335
ZRSR1	chr11:77404552|77413540	4.83331
TRAFD1	hsa_circ_0023865	4.13815
GRAMD1B	chr11:117115161|117117664	5.66856
FASLG	chr11:117115161|117117664	6.38837
CKS2	chr11:117115161|117117664	4.10009
PPP1R3D	chr11:117115161|117117664	4.02541
TOR1B	chr11:117115161|117117664	4.18438
IFI44L	chr11:117115161|117117664	5.08029
ADPRH	chr11:117115161|117117664	10.4209
GIN1	chr11:117115161|117117664	16.4451
NRBF2	chr11:117115161|117117664	4.00069
GTF2E1	chr11:117115161|117117664	4.6702
KCNJ15	chr11:117115161|117117664	5.88833
CCR5	chr11:117115161|117117664	4.59755
CMKLR1	chr11:117115161|117117664	7.70481
ZNF594	chr11:117115161|117117664	5.40169
MX2	chr11:117115161|117117664	4.59241
SPATS2L	chr11:117115161|117117664	12.683
HSPA1B	chr11:117115161|117117664	5.76151
MICA	chr11:117115161|117117664	4.5758
ARRDC3	chr12:56563313|56563992	4.6702
2018-03-01	chr12:56563313|56563992	4.13113
CCR5	chr12:56563313|56563992	4.59755
GRAMD1B	chr12:72036216|72038098	4.08599
ARRDC3	chr12:72036216|72038098	7.89065
TIMM10	chr12:72036216|72038098	4.34248
TNFAIP8L2	chr12:72036216|72038098	5.62864
CMKLR1	chr12:72036216|72038098	17.0103
2018-09-04	chr12:75698537|75720307	4.90853
RTP4	chr12:75698537|75720307	4.51326
IFI44L	hsa_circ_0004901	5.96421
ADPRH	hsa_circ_0004901	4.80986
SLFN5	hsa_circ_0004901	6.03574
ZNF616	hsa_circ_0004901	5.40933
CARD6	chr12:111916874|111924628	5.2499
BPNT1	chr12:111916874|111924628	4.67187
KLLN	chr12:111916874|111924628	4.42954
GIN1	chr13:20315705|20325607	4.98137
ZNF200	chr13:25887021|25895231	10.8357
DUSP1	chr13:25887021|25895231	9.69277
STAT2	chr13:25887021|25895231	10.1173
SOCS1	chr13:25887021|25895231	5.89282
KLHDC8B	chr13:25887021|25895231	10.1625
KCTD21	chr13:25887021|25895231	8.76818
ZNF28	chr13:25887021|25895231	8.08353
YAE1D1	chr13:25887021|25895231	4.27559
ST3GAL6	chr14:31388172|31425448	5.15687
CCRL2	chr14:31388172|31425448	5.57873
CCRL2	chr14:31398407|31425448	6.29473
GIMAP1	chr14:31398407|31425448	4.07403
GIN1	chr14:37624390|37625033	4.08847
NRBF2	chr14:37624390|37625033	4.91429
KCNJ15	chr14:37624390|37625033	4.84323
SPATS2L	chr14:37624390|37625033	4.5648
HSPA1B	chr14:37624390|37625033	5.19281
MICA	chr14:37624390|37625033	4.49492
BTN3A1	chr14:50262509|50298079	5.31635
SPTLC2	chr14:50262509|50298079	4.07814
WSB1	chr14:50262509|50298079	13.271
BTN3A3	chr14:50262509|50298079	5.75002
GALNT3	chr14:50262509|50298079	8.82945
GBP3	chr14:50262509|50298079	6.16692
IFIT3	chr14:50262509|50298079	4.98018
LRIF1	chr14:50262509|50298079	21.8582
MED18	chr14:50262509|50298079	13.0088
TIMM10	chr14:50262509|50298079	11.975
WDR89	chr14:50262509|50298079	4.48902
GNAL	chr14:50262509|50298079	4.96258
DNAJB4	chr14:50262509|50298079	13.5391
ZNF691	chr14:50262509|50298079	5.27269
F2RL1	chr14:50262509|50298079	10.1735
DCTN5	chr14:50262509|50298079	13.1968
IRF2	chr14:50262509|50298079	4.90081
C14orf119	chr14:50262509|50298079	12.8482
YOD1	chr14:50262509|50298079	4.57241
ZNF347	chr14:50262509|50298079	14.1894
MICA	chr14:50262509|50298079	5.13758
LIN52	chr14:50262509|50298079	5.06973
WDR92	chr14:50262509|50298079	5.81413
DUSP1	chr14:52922042|52937398	4.81118
ZNF701	hsa_circ_0032825	6.08498
CMKLR1	hsa_circ_0032825	4.10143
ARRDC3	chr15:44843074|44843720	4.75999
CMKLR1	chr15:44843074|44843720	4.79112
FAM118A	hsa_circ_0008104	4.80953
WSB1	hsa_circ_0008104	16.6473
GALNT3	hsa_circ_0008104	10.2289
LRIF1	hsa_circ_0008104	5.92779
MED18	hsa_circ_0008104	4.58128
CARD6	hsa_circ_0008104	9.66067
TIMM10	hsa_circ_0008104	5.3267
NUDT7	hsa_circ_0008104	4.51164
DNAJB4	hsa_circ_0008104	6.60167
BPNT1	hsa_circ_0008104	15.2006
KBTBD6	hsa_circ_0008104	5.39766
DCTN5	hsa_circ_0008104	6.06678
ZNF641	hsa_circ_0008104	7.95294
ZNF701	hsa_circ_0008104	8.01785
IRF2	hsa_circ_0008104	10.8157
CXCL10	hsa_circ_0008104	6.32919
C14orf119	hsa_circ_0008104	6.67203
YOD1	hsa_circ_0008104	5.03757
JRKL	hsa_circ_0008104	4.29835
RPF2	hsa_circ_0008104	8.56249
ZNF347	hsa_circ_0008104	4.8556
MICA	hsa_circ_0008104	8.61957
LIN52	hsa_circ_0008104	8.11815
KLLN	hsa_circ_0008104	9.35253
CCRL2	chr15:65988704|65995346	4.77562
BPNT1	chr15:65988704|65995346	4.25854
ZNF780B	hsa_circ_0035947	6.64956
ZNF691	hsa_circ_0035947	4.00159
FOS	hsa_circ_0035947	5.09876
CMKLR1	hsa_circ_0035947	4.75598
ZNF594	hsa_circ_0035947	4.49008
BTN3A1	hsa_circ_0036471	5.81021
ACSL4	hsa_circ_0036471	9.63959
AGFG2	hsa_circ_0036471	5.3566
GBP3	hsa_circ_0036471	6.38874
CXorf21	hsa_circ_0036471	6.56504
LRIF1	hsa_circ_0036471	4.75545
MED18	hsa_circ_0036471	7.47215
WDR89	hsa_circ_0036471	6.38874
POC5	hsa_circ_0036471	4.72607
FMNL2	hsa_circ_0036471	6.61762
F2RL1	hsa_circ_0036471	5.46048
ABCD2	hsa_circ_0036471	6.31221
RPF2	hsa_circ_0036471	10.1486
CLEC12B	hsa_circ_0036471	12.243
GRAMD1B	hsa_circ_0002161	4.08599
CMKLR1	hsa_circ_0002161	4.24055
CKS2	hsa_circ_0039349	5.88175
SPATS2L	hsa_circ_0039349	4.26803
TRIM13	hsa_circ_0039349	7.33885
IL2RA	chr16:75445723|75448593	7.4998
CASP1	chr16:75445723|75448593	7.55302
CMKLR1	chr16:75445723|75448593	6.99156
SLFN12	chr17:30692349|30695033	4.40434
KCNE3	chr17:30692349|30695033	4.46752
SCYL3	chr17:45447803|45473343	4.07309
GIMAP4	chr17:45447803|45473343	27.4896
MDFIC	chr17:45447803|45473343	18.5713
GTPBP2	chr17:45447803|45473343	12.8493
ZBTB38	chr17:45447803|45473343	18.7448
BBS10	chr17:45447803|45473343	17.2921
YOD1	chr17:45447803|45473343	12.8848
ZNF260	chr17:45447803|45473343	5.08339
COMMD3-BMI1	chr17:45447803|45473343	20.6941
BPNT1	chr17:56536129|56557628	4.52276
ZNF641	chr17:56536129|56557628	5.12569
KLLN	chr17:56536129|56557628	4.69567
UBE2W	hsa_circ_0045092	5.4244
PPP1R3D	hsa_circ_0045092	4.42896
TOR1B	hsa_circ_0045092	7.35641
GIN1	hsa_circ_0045092	7.36148
GTF2E1	hsa_circ_0045092	4.42797
SAP30	hsa_circ_0045092	4.95149
SLFN12	hsa_circ_0045092	4.42896
KCNE3	hsa_circ_0045092	4.98138
SPATS2L	hsa_circ_0045092	7.15452
CASP10	chr17:60584742|60585914	5.5228
TNFAIP6	chr17:60584742|60585914	5.61249
TCN2	chr17:60584742|60585914	4.84002
GIMAP1	chr18:21043931|21046240	4.14109
BTN3A1	chr19:12058329|12087979	5.47226
CENPQ	chr19:12058329|12087979	4.4726
FAM118A	chr19:12058329|12087979	5.84127
AGFG2	chr19:12058329|12087979	5.02215
WSB1	chr19:12058329|12087979	33.1816
ARRDC3	chr19:12058329|12087979	4.99431
GALNT3	chr19:12058329|12087979	9.17648
GBP3	chr19:12058329|12087979	8.0172
IFIT3	chr19:12058329|12087979	4.40372
LRIF1	chr19:12058329|12087979	19.4242
ZNF780B	chr19:12058329|12087979	6.51588
MED18	chr19:12058329|12087979	18.9959
CARD6	chr19:12058329|12087979	14.1209
HRH4	chr19:12058329|12087979	4.08082
TIMM10	chr19:12058329|12087979	14.8616
WDR89	chr19:12058329|12087979	6.04728
DNAJB4	chr19:12058329|12087979	16.2024
BPNT1	chr19:12058329|12087979	7.46793
F2RL1	chr19:12058329|12087979	19.6334
DCTN5	chr19:12058329|12087979	11.2782
IRF2	chr19:12058329|12087979	14.2043
C14orf119	chr19:12058329|12087979	20.9546
ZNF594	chr19:12058329|12087979	4.00241
YOD1	chr19:12058329|12087979	4.20919
RPF2	chr19:12058329|12087979	6.73158
ZNF347	chr19:12058329|12087979	14.5428
MICA	chr19:12058329|12087979	17.7596
LIN52	chr19:12058329|12087979	4.902
KLLN	chr19:12058329|12087979	4.87875
TTC4	chr19:12058329|12087979	4.80764
CLEC12B	chr19:12058329|12087979	4.01879
ST3GAL6	hsa_circ_0052960	4.54477
IL2RA	hsa_circ_0052960	5.7992
BTN3A1	chr2:24357989|24384483	6.8705
CENPQ	chr2:24357989|24384483	7.16146
ACSL4	chr2:24357989|24384483	8.15194
AGFG2	chr2:24357989|24384483	6.40862
BTN3A3	chr2:24357989|24384483	6.15425
GBP3	chr2:24357989|24384483	7.45731
LRIF1	chr2:24357989|24384483	7.31056
MED18	chr2:24357989|24384483	4.25792
WDR89	chr2:24357989|24384483	7.45731
FMNL2	chr2:24357989|24384483	9.94639
DNAJB4	chr2:24357989|24384483	5.67954
F2RL1	chr2:24357989|24384483	4.38857
C14orf119	chr2:24357989|24384483	6.15425
YOD1	chr2:24357989|24384483	6.40171
RPF2	chr2:24357989|24384483	4.50244
ZNF780A	chr2:24357989|24384483	4.26225
ZNF347	chr2:24357989|24384483	6.84981
CLEC12B	chr2:24357989|24384483	4.89887
TIMM10	chr2:24777258|24787299	4.42461
CMKLR1	chr2:24777258|24787299	4.68601
PLSCR1	chr2:24777258|24787299	5.1667
CASP10	chr2:37329066|37331275	4.00433
ACSL4	chr2:37329066|37331275	5.08167
FAM118A	chr2:37329066|37331275	8.74786
SPTLC2	chr2:37329066|37331275	5.37467
UTP6	chr2:37329066|37331275	6.81693
WSB1	chr2:37329066|37331275	4.66704
IFIT3	chr2:37329066|37331275	5.19893
CXorf21	chr2:37329066|37331275	5.79302
CARD6	chr2:37329066|37331275	4.62177
GIMAP4	chr2:37329066|37331275	17.406
HRH4	chr2:37329066|37331275	6.51485
TIMM10	chr2:37329066|37331275	7.3174
MDFIC	chr2:37329066|37331275	11.6523
ALDH1B1	chr2:37329066|37331275	12.3091
GEMIN6	chr2:37329066|37331275	6.38764
BPNT1	chr2:37329066|37331275	6.25401
F2RL1	chr2:37329066|37331275	7.03903
KBTBD6	chr2:37329066|37331275	4.83696
GTPBP2	chr2:37329066|37331275	10.6963
HSPA6	chr2:37329066|37331275	4.25352
NMNAT1	chr2:37329066|37331275	5.41774
ZBTB38	chr2:37329066|37331275	10.6421
BBS10	chr2:37329066|37331275	12.7437
YOD1	chr2:37329066|37331275	4.35969
RSBN1L	chr2:37329066|37331275	6.2945
ZKSCAN4	chr2:37329066|37331275	7.64453
ZNF347	chr2:37329066|37331275	6.79848
MICA	chr2:37329066|37331275	4.65646
TRIM13	chr2:37329066|37331275	4.38712
KLLN	chr2:37329066|37331275	8.14375
PSMB9	chr2:37329066|37331275	4.21053
WDR92	chr2:37329066|37331275	4.66343
ZNF234	chr2:37329066|37331275	6.3129
COMMD3-BMI1	chr2:37329066|37331275	17.697
GNAL	chr2:89077719|89078836	4.34909
ZNF181	chr2:89077719|89078836	7.98522
LRIF1	chr2:102472439|102476326	4.55256
TIMM10	chr2:102472439|102476326	4.74225
ADPRH	chr2:102472439|102476326	5.18202
GIN1	chr2:102472439|102476326	4.06168
POC5	chr2:102472439|102476326	4.08847
CMKLR1	chr2:102472439|102476326	12.5903
PLSCR1	chr2:102472439|102476326	4.3834
GRAMD1B	chr2:148936269|149099905	4.51963
CMKLR1	chr2:148936269|149099905	4.50831
GIMAP1	hsa_circ_0057129	4.84813
CD180	hsa_circ_0002536	9.39454
GNAL	hsa_circ_0002536	10.949
KCNJ15	hsa_circ_0002536	4.62959
ZNF691	hsa_circ_0002536	5.11204
SPATS2L	hsa_circ_0002536	5.40307
HSPA1B	hsa_circ_0002536	4.76624
ACSL4	hsa_circ_0001322	5.68193
CXorf21	hsa_circ_0001322	4.16658
RIN2	hsa_circ_0001322	6.30181
CASP1	hsa_circ_0001322	4.61334
NRBF2	hsa_circ_0001322	4.13121
CMKLR1	hsa_circ_0001322	4.67032
CLEC12B	hsa_circ_0001322	4.95442
TIMM10	chr3:71743026|71748859	5.89011
CMKLR1	chr3:71743026|71748859	4.71277
TRIM5	chr3:112260650|112269109	6.22879
RIN2	chr3:112260650|112269109	4.00767
PAQR8	chr3:112260650|112269109	4.39488
GIMAP1	chr3:112260650|112269109	5.99737
FPGT	chr3:112260650|112269109	4.00767
CMKLR1	chr3:196214270|196215554	6.15585
APOL6	chr3:196214270|196215554	4.14545
BTN3A3	chr4:90743397|90756843	4.21295
CD180	chr4:90743397|90756843	5.95561
GNAL	chr4:90743397|90756843	6.80785
ZNF691	chr4:90743397|90756843	6.74324
HSPA1B	chr4:90743397|90756843	4.81624
ZNF200	hsa_circ_0072391	10.3593
DUSP1	hsa_circ_0072391	11.4648
2018-03-01	hsa_circ_0072391	5.51023
STAT2	hsa_circ_0072391	10.176
SOCS1	hsa_circ_0072391	9.74628
KLHDC8B	hsa_circ_0072391	10.4219
KCTD21	hsa_circ_0072391	8.37454
ZNF28	hsa_circ_0072391	11.742
YAE1D1	hsa_circ_0072391	5.32729
CASP10	chr5:53310110|53312944	5.02723
LAMP3	chr5:53310110|53312944	4.18315
FAM118A	chr5:53310110|53312944	5.75248
TRIP11	chr5:53310110|53312944	4.96058
UTP6	chr5:53310110|53312944	5.64618
CCRL2	chr5:53310110|53312944	4.65769
CARD6	chr5:53310110|53312944	8.1376
GIMAP4	chr5:53310110|53312944	15.9273
TIMM10	chr5:53310110|53312944	5.30038
MDFIC	chr5:53310110|53312944	9.41932
IFI44L	chr5:53310110|53312944	4.48553
NUDT7	chr5:53310110|53312944	6.31506
KCNJ15	chr5:53310110|53312944	4.38285
BPNT1	chr5:53310110|53312944	11.52
STAT2	chr5:53310110|53312944	4.41356
GTPBP2	chr5:53310110|53312944	5.59344
ZBTB38	chr5:53310110|53312944	11.0934
BBS10	chr5:53310110|53312944	9.32505
RSBN1L	chr5:53310110|53312944	6.76182
MICA	chr5:53310110|53312944	14.0774
APOL6	chr5:53310110|53312944	5.28624
KLLN	chr5:53310110|53312944	8.98342
WDR92	chr5:53310110|53312944	5.73478
COMMD3-BMI1	chr5:53310110|53312944	9.60381
CKS2	chr5:78915435|78964851	5.51537
GIN1	chr5:78915435|78964851	4.87051
NRBF2	chr5:78915435|78964851	6.61373
MX2	chr5:78915435|78964851	4.06126
SPATS2L	chr5:78915435|78964851	10.0734
LAMP3	chr5:93676259|93676819	5.37797
GIMAP4	chr5:93676259|93676819	38.0525
MDFIC	chr5:93676259|93676819	23.5389
GTPBP2	chr5:93676259|93676819	24.5556
ZBTB38	chr5:93676259|93676819	23.3461
BBS10	chr5:93676259|93676819	20.9162
YOD1	chr5:93676259|93676819	16.6452
COMMD3-BMI1	chr5:93676259|93676819	27.9113
OAS3	hsa_circ_0073691	4.42625
CXorf21	hsa_circ_0077747	6.4153
ZNF780B	hsa_circ_0077747	5.03942
ABCD2	hsa_circ_0077747	5.46561
CLEC12B	hsa_circ_0077747	4.17066
POC1B-GALNT4	hsa_circ_0077747	5.58498
WSB1	chr7:23552513|23562051	5.07671
GALNT3	chr7:23552513|23562051	10.0077
LRIF1	chr7:23552513|23562051	5.03422
MED18	chr7:23552513|23562051	5.17361
TIMM10	chr7:23552513|23562051	9.70894
GIN1	chr7:23552513|23562051	7.63787
KCNJ15	chr7:23552513|23562051	4.31658
F2RL1	chr7:23552513|23562051	8.12929
KBTBD6	chr7:23552513|23562051	5.22724
DCTN5	chr7:23552513|23562051	4.13028
IRF2	chr7:23552513|23562051	9.38438
C14orf119	chr7:23552513|23562051	6.51384
SPATS2L	chr7:23552513|23562051	7.2726
ZNF347	chr7:23552513|23562051	4.06734
MICA	chr7:23552513|23562051	17.5226
LIN52	chr7:23552513|23562051	6.96063
NCOA7	hsa_circ_0081288	5.13441
ZNF780B	hsa_circ_0081288	5.51808
HECW2	hsa_circ_0081288	4.75201
GCNT1	hsa_circ_0081288	4.55191
CCRL2	chr7:139083345|139094400	7.28983
ADPRH	chr7:139083345|139094400	6.30459
CCR5	chr7:139083345|139094400	4.50479
CMKLR1	chr7:139083345|139094400	8.07526
ZKSCAN4	chr7:139083345|139094400	5.44677
SPATS2L	chr7:139083345|139094400	8.05817
MICA	chr7:139083345|139094400	7.08402
FAM118A	chr7:140476712|140487384	4.09347
ZNF780B	chr7:140476712|140487384	4.99714
HECW2	chr7:140476712|140487384	4.24051
BTLA	chr7:140476712|140487384	5.92075
RSBN1L	chr7:140476712|140487384	4.10176
CARD8	hsa_circ_0001799	4.42021
LIN52	hsa_circ_0001799	4.95299
GIMAP6	hsa_circ_0001818	4.19448
ATF3	hsa_circ_0001818	5.25511
2018-09-04	hsa_circ_0085460	4.49146
CMKLR1	chr8:133634857|133673873	5.75116
IL2RA	chr9:15474007|15490122	4.57402
CCR5	chr9:15474007|15490122	4.38449
CMKLR1	chr9:15474007|15490122	7.86981
CCRL2	chr9:33960824|33989124	5.04286
IL2RA	chr9:33960824|33989124	5.29127
ZNF701	chr9:33960824|33989124	4.40526
CMKLR1	chr9:33960824|33989124	5.73677
TRIM27	chr9:33960824|33989124	4.147
ZNF260	chr9:33960824|33989124	4.00329
GRAMD1B	chr9:33986758|33989124	4.15455
ADPRH	chr9:33986758|33989124	5.94848
GIN1	chr9:33986758|33989124	4.51561
ZNF701	chr9:33986758|33989124	7.89701
CMKLR1	chr9:33986758|33989124	7.03546
ZNF594	chr9:33986758|33989124	4.18009
GCNT1	chr9:33986758|33989124	4.68508
CCRL2	chr9:36657238|36674934	4.08341
ZNF691	chr9:36657238|36674934	6.9714
ZNF449	chr9:36657238|36674934	5.59768
ARRDC3	hsa_circ_0087509	4.23088
CCRL2	hsa_circ_0087509	5.12938
ABCD2	hsa_circ_0087509	4.00927
GRAMD1B	chr1:52299689|52306186	4.51167
ARRDC3	chr1:52299689|52306186	5.09073
MANEA	chr1:52299689|52306186	4.39797
CMKLR1	chr1:52299689|52306186	4.90993
GRAMD1B	chr1:171493960|171502100	4.38518
CTU1	chr1:171493960|171502100	5.514
ADPRH	chr1:171493960|171502100	9.6485
GIN1	chr1:171493960|171502100	4.10685
CCR5	chr1:171493960|171502100	4.38518
CMKLR1	chr1:171493960|171502100	7.38046
MX2	chr1:171493960|171502100	6.83766
IWS1	hsa_circ_0015749	4.56621
OAS3	chr10:43654163|43656043	4.17851
FAM118A	chr11:16256128|16307759	6.28372
CARD6	chr11:16256128|16307759	4.41061
BPNT1	chr11:16256128|16307759	4.15302
NUDT4	chr11:16256128|16307759	4.0931
KLLN	chr11:16256128|16307759	6.33
SLFN12	hsa_circ_0000345	4.78877
CMKLR1	hsa_circ_0000345	4.01391
ZRSR1	hsa_circ_0000345	5.02377
FASLG	chr12:32760872|32764217	5.91231
PPP1R3D	chr12:32760872|32764217	6.06697
TOR1B	chr12:32760872|32764217	6.30445
GTF2E1	chr12:32760872|32764217	5.49347
2018-09-04	chr12:75698537|75715356	5.68483
RTP4	chr12:75698537|75715356	5.28101
KIAA0319L	chr12:75698537|75715356	4.17952
FAM118A	chr13:42511451|42513722	9.98449
CARD8	chr13:42511451|42513722	5.7604
WSB1	chr13:42511451|42513722	5.9561
CARD6	chr13:42511451|42513722	12.9634
GIMAP4	chr13:42511451|42513722	11.2444
MDFIC	chr13:42511451|42513722	10.4911
ALDH1B1	chr13:42511451|42513722	10.1434
NUDT7	chr13:42511451|42513722	7.58562
KCNJ15	chr13:42511451|42513722	5.41567
BPNT1	chr13:42511451|42513722	14.5176
ZNF641	chr13:42511451|42513722	6.12295
ZNF701	chr13:42511451|42513722	4.35471
STAT2	chr13:42511451|42513722	4.61519
GTPBP2	chr13:42511451|42513722	8.38991
HSPA6	chr13:42511451|42513722	7.88378
ZBTB38	chr13:42511451|42513722	10.4665
BBS10	chr13:42511451|42513722	9.78254
SPATS2L	chr13:42511451|42513722	7.63287
MICA	chr13:42511451|42513722	8.49245
KLLN	chr13:42511451|42513722	18.9785
ZNF234	chr13:42511451|42513722	6.23984
COMMD3-BMI1	chr13:42511451|42513722	11.7621
KCNJ2	chr14:81302549|81307112	4.2113
ZNF701	chr14:81302549|81307112	5.01485
NCOA7	hsa_circ_0041700	6.77519
GALNT3	hsa_circ_0041700	7.43223
LRIF1	hsa_circ_0041700	5.57964
ZNF780B	hsa_circ_0041700	4.05853
MED18	hsa_circ_0041700	4.00824
TIMM10	hsa_circ_0041700	6.88152
DNAJB4	hsa_circ_0041700	4.26215
DCTN5	hsa_circ_0041700	5.02389
IRF2	hsa_circ_0041700	6.97873
C14orf119	hsa_circ_0041700	6.19897
ZNF347	hsa_circ_0041700	4.42588
LIN52	hsa_circ_0041700	5.69295
CARD6	chr17:27975162|27975362	5.27031
CXorf21	chr18:67788792|67795782	4.88469
CKS2	chr18:67788792|67795782	7.32352
NRBF2	chr18:67788792|67795782	5.98073
KCNJ15	chr18:67788792|67795782	4.55385
ABCD2	chr18:67788792|67795782	4.99297
SPATS2L	chr18:67788792|67795782	10.2382
CLEC12B	chr18:67788792|67795782	4.75482
POC1B-GALNT4	chr18:67788792|67795782	5.11017
RMI2	hsa_circ_0008727	4.93813
ZNF322P1	hsa_circ_0008727	5.10828
CCRL2	chr2:48045918|48046217	6.01168
ST8SIA4	hsa_circ_0056435	4.08565
SLFN12	hsa_circ_0056435	5.52706
BTN3A3	hsa_circ_0007207	5.23125
GNAL	hsa_circ_0007207	4.63691
ZNF691	hsa_circ_0007207	16.5643
ZNF701	hsa_circ_0007207	6.51421
KCNE3	hsa_circ_0007207	5.04054
BTN3A1	hsa_circ_0005512	6.07549
ACSL4	hsa_circ_0005512	5.49129
AGFG2	hsa_circ_0005512	5.61946
BTN3A3	hsa_circ_0005512	4.83832
GBP3	hsa_circ_0005512	6.65644
WDR89	hsa_circ_0005512	6.65644
FMNL2	hsa_circ_0005512	6.19984
RPF2	hsa_circ_0005512	7.01939
ZNF780A	hsa_circ_0005512	4.73183
ZNF347	hsa_circ_0005512	5.47163
CLEC12B	hsa_circ_0005512	4.83223
RASSF4	chr22:41531817|41537226	5.8641
CD180	chr22:41531817|41537226	9.24701
RTP4	chr22:41531817|41537226	4.42485
GNAL	chr22:41531817|41537226	8.22691
ZNF691	chr22:41531817|41537226	5.03495
ZNF449	chr22:41531817|41537226	4.64485
FASLG	hsa_circ_0003533	6.149
PPP1R3D	hsa_circ_0003533	5.9997
GTF2E1	hsa_circ_0003533	4.47135
CXCL10	hsa_circ_0003533	5.74635
CENPQ	chr3:80680382|80683122	4.2097
ACSL4	chr3:80680382|80683122	5.03354
WSB1	chr3:80680382|80683122	9.78273
BTN3A3	chr3:80680382|80683122	6.30485
GALNT3	chr3:80680382|80683122	6.15138
GBP3	chr3:80680382|80683122	5.46715
LRIF1	chr3:80680382|80683122	13.225
MED18	chr3:80680382|80683122	7.95701
GIMAP4	chr3:80680382|80683122	22.507
TIMM10	chr3:80680382|80683122	5.01001
MDFIC	chr3:80680382|80683122	11.9487
FMNL2	chr3:80680382|80683122	5.049
DNAJB4	chr3:80680382|80683122	13.7514
F2RL1	chr3:80680382|80683122	9.21698
DCTN5	chr3:80680382|80683122	4.98781
IRF2	chr3:80680382|80683122	5.15054
GTPBP2	chr3:80680382|80683122	9.06936
ZBTB38	chr3:80680382|80683122	10.5856
C14orf119	chr3:80680382|80683122	8.66507
BBS10	chr3:80680382|80683122	11.901
YOD1	chr3:80680382|80683122	14.7033
ZNF347	chr3:80680382|80683122	12.4113
MICA	chr3:80680382|80683122	5.00028
LIN52	chr3:80680382|80683122	5.48108
WDR92	chr3:80680382|80683122	7.81244
COMMD3-BMI1	chr3:80680382|80683122	13.2361
TRIM56	hsa_circ_0070635	5.38043
LRIF1	chr4:170398275|170459062	4.6601
GNAL	chr4:170398275|170459062	6.40429
ADPRH	chr4:170398275|170459062	4.39367
GIN1	chr4:170398275|170459062	5.21422
POC5	chr4:170398275|170459062	5.17508
ZNF691	chr4:170398275|170459062	4.5932
DCTN5	chr4:170398275|170459062	6.46631
PLSCR1	chr4:170398275|170459062	4.0648
ZNF616	chr4:170398275|170459062	4.55224
LMNB1	chr5:137320946|137354203	4.42638
GIN1	chr5:137320946|137354203	4.64633
ATF3	chr5:137320946|137354203	4.62535
SPATS2L	chr5:137320946|137354203	5.27742
HSPA1B	chr5:137320946|137354203	5.08778
UTP14C	chr5:137320946|137354203	4.04247
FPGT	chr5:137320946|137354203	4.20608
ADPRH	chr5:175925915|175927147	4.88103
GNAL	chr6:14131751|14136140	8.64486
ZNF691	chr6:14131751|14136140	4.62157
CMKLR1	chr6:14131751|14136140	10.042
DUSP1	hsa_circ_0075705	7.08589
CKS2	hsa_circ_0075705	5.21139
CARD6	hsa_circ_0075705	5.25039
STAT2	hsa_circ_0075705	4.3644
UTP6	chr6:108533262|108535826	4.14075
IFI44L	chr7:91706169|91712969	4.89812
GNAL	chr7:91706169|91712969	4.81362
ADPRH	chr7:91706169|91712969	4.02817
ZNF691	chr7:91706169|91712969	5.89317
ZNF449	chr7:91706169|91712969	9.5808
CMKLR1	chr7:91706169|91712969	5.41944
MX2	chr7:91706169|91712969	4.34239
ZNF616	chr7:91706169|91712969	4.64336
IFIT1	chr8:62531537|62559437	4.05348
CCRL2	hsa_circ_0009025	5.36832
2018-03-01	hsa_circ_0009025	8.36734
ZKSCAN4	hsa_circ_0009025	4.24808
CCRL2	chr9:86354620|86383885	4.10598
2018-03-01	chr9:86354620|86383885	5.19845
ZKSCAN4	chr9:86354620|86383885	4.57084
ZNF780B	hsa_circ_0001888	4.5313
ZNF616	hsa_circ_0001888	5.60049
CCRL2	hsa_circ_0001931	9.48944
CASP1	hsa_circ_0001931	4.88871
2018-03-01	hsa_circ_0001931	6.09385
ZNF701	hsa_circ_0001931	4.04667
PAQR8	hsa_circ_0001931	4.42566
ZKSCAN4	hsa_circ_0001931	8.07108
CKS2	chr1:100572468|100588040	5.10367
GIN1	chr1:100572468|100588040	4.97934
KCNJ15	chr1:100572468|100588040	5.09158
SPATS2L	chr1:100572468|100588040	13.0338
GCNT1	chr10:95441237|95454694	4.89609
LY6E	chr14:58681923|58697198	5.30105
KCNE3	chr14:58681923|58697198	5.04548
CCRL2	chr15:40488746|40493181	4.4236
NMNAT1	chr15:40488746|40493181	4.28597
ZKSCAN4	chr15:40488746|40493181	4.08484
PDGFRB	hsa_circ_0003403	4.49906
PDGFRB	hsa_circ_0036629	4.65839
CD180	hsa_circ_0036629	4.27203
DYNLT1	hsa_circ_0036629	4.28075
LGALS3BP	chr17:56774054|56787351	4.21351
CKS2	chr17:56774054|56787351	7.36702
KCNJ15	chr17:56774054|56787351	4.57885
LY6E	chr17:56774054|56787351	4.05646
SPATS2L	chr17:56774054|56787351	11.7044
GALNT3	chr18:54278224|54293688	6.02167
LRIF1	chr18:54278224|54293688	4.38286
ZNF780B	chr18:54278224|54293688	8.47666
MED18	chr18:54278224|54293688	4.84707
GIMAP4	chr18:54278224|54293688	19.8943
TIMM10	chr18:54278224|54293688	4.35286
MDFIC	chr18:54278224|54293688	19.0575
DNAJB4	chr18:54278224|54293688	5.52416
KBTBD6	chr18:54278224|54293688	5.39288
IRF2	chr18:54278224|54293688	8.58322
GTPBP2	chr18:54278224|54293688	15.8632
ZBTB38	chr18:54278224|54293688	18.8245
C14orf119	chr18:54278224|54293688	7.4763
BBS10	chr18:54278224|54293688	17.6049
YOD1	chr18:54278224|54293688	17.9959
LIN52	chr18:54278224|54293688	6.86675
COMMD3-BMI1	chr18:54278224|54293688	18.2957
ZNF260	chr18:55276589|55283207	5.36327
ZNF260	chr2:172782047|172841247	6.81193
RTP4	hsa_circ_0061750	5.01658
BTN3A1	chr22:29105994|29121355	6.37207
ACSL4	chr22:29105994|29121355	6.13317
AGFG2	chr22:29105994|29121355	5.91364
WSB1	chr22:29105994|29121355	15.4394
BTN3A3	chr22:29105994|29121355	4.48211
GALNT3	chr22:29105994|29121355	8.55932
GBP3	chr22:29105994|29121355	9.08998
IFIT3	chr22:29105994|29121355	5.53025
CXorf21	chr22:29105994|29121355	11.287
LRIF1	chr22:29105994|29121355	22.6111
MED18	chr22:29105994|29121355	34.0559
TIMM10	chr22:29105994|29121355	15.5778
WDR89	chr22:29105994|29121355	6.95544
RNF219	chr22:29105994|29121355	4.00296
DNAJB4	chr22:29105994|29121355	21.2314
F2RL1	chr22:29105994|29121355	27.8583
KBTBD6	chr22:29105994|29121355	9.76257
DCTN5	chr22:29105994|29121355	9.92053
IRF2	chr22:29105994|29121355	9.04021
C14orf119	chr22:29105994|29121355	25.2496
YOD1	chr22:29105994|29121355	4.31324
RPF2	chr22:29105994|29121355	5.5816
ZNF347	chr22:29105994|29121355	16.4879
MICA	chr22:29105994|29121355	5.80563
LIN52	chr22:29105994|29121355	6.636
TTC4	chr22:29105994|29121355	4.79536
CLEC12B	chr22:29105994|29121355	13.7588
NCOA7	chr3:57846426|57850443	4.37717
ZNF780B	chr3:57846426|57850443	6.00056
HECW2	chr3:57846426|57850443	6.78682
ZNF616	chr3:57846426|57850443	5.29485
ZNF200	chr3:142139858|142145683	8.17618
GALNT3	chr3:142139858|142145683	6.60903
DUSP1	chr3:142139858|142145683	13.2302
GIN1	chr3:142139858|142145683	9.96555
KCNJ15	chr3:142139858|142145683	5.62783
DNAJB4	chr3:142139858|142145683	6.9644
F2RL1	chr3:142139858|142145683	5.73938
KBTBD6	chr3:142139858|142145683	7.57568
DCTN5	chr3:142139858|142145683	5.66021
IRF2	chr3:142139858|142145683	7.04045
STAT2	chr3:142139858|142145683	7.50768
C14orf119	chr3:142139858|142145683	11.2738
YOD1	chr3:142139858|142145683	9.79709
SOCS1	chr3:142139858|142145683	7.48329
KLHDC8B	chr3:142139858|142145683	9.96555
KCTD21	chr3:142139858|142145683	6.40076
SPATS2L	chr3:142139858|142145683	7.40865
ZNF28	chr3:142139858|142145683	5.77161
MICA	chr3:142139858|142145683	7.39475
LIN52	chr3:142139858|142145683	6.60903
YAE1D1	chr3:142139858|142145683	4.95793
PPP1R3D	chr3:158261124|158262064	5.84053
IFIT1	chr3:158261124|158262064	4.46863
TMEM158	chr3:158261124|158262064	4.5122
NCOA7	hsa_circ_0067869	7.89725
ARRDC3	hsa_circ_0067869	12.1029
CCRL2	hsa_circ_0067869	4.83315
ADPRH	hsa_circ_0067869	4.11072
NRBF2	hsa_circ_0067869	5.56217
CCR5	hsa_circ_0067869	6.16992
CMKLR1	hsa_circ_0067869	7.05068
ZNF616	hsa_circ_0067869	4.08373
ARRDC3	chr4:56830440|56865811	4.26364
RTP4	chr4:56830440|56865811	4.61077
CTU1	chr4:56830440|56865811	4.0856
CMKLR1	chr4:56830440|56865811	7.03224
BTN3A1	chr4:147430324|147431201	5.74806
ACSL4	chr4:147430324|147431201	4.80513
AGFG2	chr4:147430324|147431201	5.29505
WSB1	chr4:147430324|147431201	9.24148
GALNT3	chr4:147430324|147431201	5.42104
GBP3	chr4:147430324|147431201	8.34669
LRIF1	chr4:147430324|147431201	9.56232
MED18	chr4:147430324|147431201	8.9768
TIMM10	chr4:147430324|147431201	8.58645
WDR89	chr4:147430324|147431201	6.32598
FMNL2	chr4:147430324|147431201	5.6045
DNAJB4	chr4:147430324|147431201	7.90067
F2RL1	chr4:147430324|147431201	8.87878
KBTBD6	chr4:147430324|147431201	4.33241
DCTN5	chr4:147430324|147431201	7.34598
IRF2	chr4:147430324|147431201	7.73686
SAMD9L	chr4:147430324|147431201	4.44355
C14orf119	chr4:147430324|147431201	13.0115
YOD1	chr4:147430324|147431201	13.4897
ZNF347	chr4:147430324|147431201	11.6434
MICA	chr4:147430324|147431201	4.56672
LIN52	chr4:147430324|147431201	5.42104
CLEC12B	chr4:147430324|147431201	4.38732
TRIM5	chr8:26217685|26220364	8.25351
ZNF181	chr8:26217685|26220364	8.25351
TRIM5	chr8:131146542|131193126	4.31895
PSMB9	chr8:131146542|131193126	5.76924
ZNF200	hsa_circ_0011119	12.2258
DUSP1	hsa_circ_0011119	13.3504
STAT2	hsa_circ_0011119	10.7932
YOD1	hsa_circ_0011119	6.37693
SOCS1	hsa_circ_0011119	11.6001
KLHDC8B	hsa_circ_0011119	21.1565
KCTD21	hsa_circ_0011119	17.6976
ZNF28	hsa_circ_0011119	8.73396
YAE1D1	hsa_circ_0011119	6.87892
LMNB1	chr1:197086919|197094085	4.45274
IFI44L	chr1:197086919|197094085	6.07849
ADPRH	chr1:197086919|197094085	4.74689
CCR5	chr1:197086919|197094085	5.92636
FRMD3	chr1:197086919|197094085	4.9379
MX2	chr1:197086919|197094085	4.71156
MICA	chr1:197086919|197094085	4.21386
HOMEZ	chr1:197086919|197094085	4.38445
CKS2	chr10:94372797|94381230	4.52134
TRIM13	chr10:94372797|94381230	4.35268
ACSL4	chr4:129869651|129893507	4.24336
LAMP3	chr4:129869651|129893507	4.723
WSB1	chr4:129869651|129893507	4.73718
CKS2	chr4:129869651|129893507	6.48298
CARD6	chr4:129869651|129893507	10.8344
GIMAP4	chr4:129869651|129893507	16.8871
MDFIC	chr4:129869651|129893507	13.3728
LHFPL2	chr4:129869651|129893507	5.02295
GIN1	chr4:129869651|129893507	7.96198
KCNJ15	chr4:129869651|129893507	5.28086
BPNT1	chr4:129869651|129893507	11.5402
ZNF641	chr4:129869651|129893507	5.31016
ZNF701	chr4:129869651|129893507	6.0444
GTPBP2	chr4:129869651|129893507	6.83399
ZBTB38	chr4:129869651|129893507	10.9596
BBS10	chr4:129869651|129893507	12.2574
YOD1	chr4:129869651|129893507	6.25584
SPATS2L	chr4:129869651|129893507	6.47289
TRIM13	chr4:129869651|129893507	5.22475
KLLN	chr4:129869651|129893507	11.3202
ZNF234	chr4:129869651|129893507	4.13909
COMMD3-BMI1	chr4:129869651|129893507	12.5114
CCRL2	chr7:36438688|36455493	4.29331
IL2RA	chr7:36438688|36455493	4.95011
ZNF701	chr7:36438688|36455493	6.24018
KLLN	chr7:36438688|36455493	5.53218
CKS2	chr9:27043274|27060649	7.54512
GIN1	chr9:27043274|27060649	5.25517
TCN2	chr9:27043274|27060649	5.42323
SPATS2L	chr9:27043274|27060649	10.7407
GIMAP4	chr1:235937142|235950673	22.1123
MDFIC	chr1:235937142|235950673	15.5893
NUDT7	chr1:235937142|235950673	6.76586
GTPBP2	chr1:235937142|235950673	11.5767
ZBTB38	chr1:235937142|235950673	16.25
BBS10	chr1:235937142|235950673	14.2316
YOD1	chr1:235937142|235950673	5.0191
COMMD3-BMI1	chr1:235937142|235950673	21.5659
CTU1	chr11:93416725|93421031	4.12476
MX2	chr11:93416725|93421031	4.12476
PLSCR1	chr11:93416725|93421031	4.19526
CHRNB2	chr2:97030219|97031796	4.0094
ZNF691	chr2:97030219|97031796	4.55544
OAS3	hsa_circ_0069715	5.332
CASP5	hsa_circ_0069715	4.88838
BTN3A1	chr4:144380538|144391055	5.10266
ACSL4	chr4:144380538|144391055	4.68973
AGFG2	chr4:144380538|144391055	4.657
GBP3	chr4:144380538|144391055	5.67323
LRIF1	chr4:144380538|144391055	4.26243
WDR89	chr4:144380538|144391055	7.57446
FMNL2	chr4:144380538|144391055	4.46862
C14orf119	chr4:144380538|144391055	6.24747
SPATS2L	chr4:144380538|144391055	4.12821
RPF2	chr4:144380538|144391055	5.66499
HSPA1B	chr4:144380538|144391055	4.95361
CLEC12B	chr4:144380538|144391055	5.17305
GNAL	chr5:89781342|89802491	9.47916
ZNF691	chr5:89781342|89802491	5.03495
SLFN12	chr5:89781342|89802491	5.77537
CMKLR1	chr5:89781342|89802491	6.55532
KCNE3	chr5:89781342|89802491	5.03495
GCNT1	chr5:89781342|89802491	5.04602
ZNF616	chr5:89781342|89802491	4.28257
POC5	hsa_circ_0041673	5.39646
CMKLR1	hsa_circ_0041673	7.25929
GIMAP4	chr17:59924462|59937268	24.3388
MDFIC	chr17:59924462|59937268	25.2451
GTPBP2	chr17:59924462|59937268	16.7665
ZBTB38	chr17:59924462|59937268	20.523
BBS10	chr17:59924462|59937268	20.9162
YOD1	chr17:59924462|59937268	10.7307
COMMD3-BMI1	chr17:59924462|59937268	22.8061
SCYL3	chrX:118971720|118972490	4.02504
ST3GAL6	chrX:118971720|118972490	5.2011
ADPRH	chrX:118971720|118972490	4.29685
CCR5	chrX:118971720|118972490	7.08916
HSPA6	chrX:118971720|118972490	4.93911
CMKLR1	chrX:118971720|118972490	10.4808
IFIT1	chrX:118971720|118972490	4.4236
PLSCR1	chrX:118971720|118972490	6.27782
ZNF28	hsa_circ_0014405	4.0094
BTN3A3	chr1:207825892|207830696	4.22594
CD180	chr1:207825892|207830696	5.97793
GNAL	chr1:207825892|207830696	5.76966
ZNF691	chr1:207825892|207830696	5.82482
ZNF449	chr1:207825892|207830696	6.7344
BTN3A1	chr10:70115110|70164601	4.93118
ACSL4	chr10:70115110|70164601	4.30631
SPTLC2	chr10:70115110|70164601	6.40194
AGFG2	chr10:70115110|70164601	4.48783
GBP3	chr10:70115110|70164601	5.49941
CCRL2	chr10:70115110|70164601	4.59682
WDR89	chr10:70115110|70164601	5.49941
FMNL2	chr10:70115110|70164601	7.40924
CCR5	chr10:70115110|70164601	4.11052
ZNF701	chr10:70115110|70164601	7.71921
CMKLR1	chr10:70115110|70164601	4.03023
RPF2	chr10:70115110|70164601	4.08319
ZNF780A	chr10:70115110|70164601	4.2593
WSB1	hsa_circ_0019300	6.865
GALNT3	hsa_circ_0019300	11.0864
LRIF1	hsa_circ_0019300	6.49654
MED18	hsa_circ_0019300	7.99614
TIMM10	hsa_circ_0019300	9.91356
DNAJB4	hsa_circ_0019300	9.43663
F2RL1	hsa_circ_0019300	7.51909
KBTBD6	hsa_circ_0019300	8.36108
DCTN5	hsa_circ_0019300	5.31158
IRF2	hsa_circ_0019300	13.6675
C14orf119	hsa_circ_0019300	10.3014
YOD1	hsa_circ_0019300	6.63597
COPB2	hsa_circ_0019300	4.17267
ZNF181	hsa_circ_0019300	4.69181
ZNF347	hsa_circ_0019300	6.49461
MICA	hsa_circ_0019300	6.42849
LIN52	hsa_circ_0019300	9.78542
HSPA6	chr11:94917584|94926686	4.262
GCNT1	chr11:94917584|94926686	4.05206
SPATS2L	chr11:94917584|94926686	4.96854
CMKLR1	chr11:107325176|107326502	6.57298
MX2	chr11:107325176|107326502	4.99137
ZNF616	chr11:107325176|107326502	4.23346
ZNF260	chr11:107325176|107326502	4.08208
GIN1	hsa_circ_0027401	5.14568
KCNJ15	hsa_circ_0027401	4.89951
SPATS2L	hsa_circ_0027401	5.71451
MICA	hsa_circ_0027401	4.02968
IL2RA	chr12:72037875|72041593	5.87365
TNFAIP8L2	chr12:72037875|72041593	5.05685
CMKLR1	chr12:72037875|72041593	14.8831
PLSCR1	chr12:72037875|72041593	5.65779
TNFAIP6	hsa_circ_0029630	4.86177
CASP5	hsa_circ_0029630	4.40186
GIN1	hsa_circ_0029630	4.60157
TMEM158	hsa_circ_0029630	5.07656
NCOA7	chr13:31211881|31216894	6.863
ARRDC3	chr13:31211881|31216894	4.72233
ZNF780B	chr13:31211881|31216894	6.97469
HECW2	chr13:31211881|31216894	6.19198
ZNF449	chr13:31211881|31216894	4.64335
ZNF616	chr13:31211881|31216894	4.42825
UTP14C	chr13:31211881|31216894	4.27261
CARD8	hsa_circ_0029963	4.10217
GNAL	hsa_circ_0029963	4.51625
ZNF691	hsa_circ_0029963	4.17057
ZNF701	hsa_circ_0036174	4.23374
CMKLR1	hsa_circ_0036174	6.57197
ZNF200	chr16:71710350|71748704	9.13945
DUSP1	chr16:71710350|71748704	7.85146
STAT2	chr16:71710350|71748704	4.11013
ABCD2	chr16:71710350|71748704	5.2017
SOCS1	chr16:71710350|71748704	13.1239
KLHDC8B	chr16:71710350|71748704	4.73984
ZNF28	chr16:71710350|71748704	6.47872
MRPL35	chr17:30500850|30526569	4.88144
NRBF2	chr17:30500850|30526569	6.54958
CMKLR1	chr17:30500850|30526569	4.40239
COPB2	chr17:30500850|30526569	5.9678
SPATS2L	chr2:271866|277085	4.84682
CKS2	chr2:157082286|157084516	5.91216
GIN1	chr2:157082286|157084516	6.52555
KCNJ15	chr2:157082286|157084516	7.23228
SPATS2L	chr2:157082286|157084516	5.65873
TMEM158	chr2:157082286|157084516	4.76465
NCOA7	chr3:25805557|25820179	4.92308
ZNF780B	chr3:25805557|25820179	5.33769
ADPRH	chr3:25805557|25820179	5.76966
CMKLR1	chr3:25805557|25820179	4.00074
ZNF594	chr3:25805557|25820179	4.92308
ZNF616	chr3:25805557|25820179	7.29001
TIMM10	hsa_circ_0070598	4.69392
TRIM27	hsa_circ_0070598	4.78813
CKS2	hsa_circ_0072534	6.21394
SPATS2L	hsa_circ_0072534	6.27769
BTN3A1	hsa_circ_0006386	6.83265
CENPQ	hsa_circ_0006386	4.00669
ACSL4	hsa_circ_0006386	10.1825
AGFG2	hsa_circ_0006386	6.21006
GBP3	hsa_circ_0006386	5.78353
MED18	hsa_circ_0006386	5.23099
WDR89	hsa_circ_0006386	5.78353
DYNLT1	hsa_circ_0006386	4.08417
NRBF2	hsa_circ_0006386	4.15294
CMKLR1	hsa_circ_0006386	4.53563
RPF2	hsa_circ_0006386	12.8043
CLEC12B	hsa_circ_0006386	13.2088
POC1B-GALNT4	hsa_circ_0006386	6.26154
CHRNB2	chr6:37247080|37259133	4.97856
SLFN12	chr6:37247080|37259133	4.05545
GIMAP4	chr6:99323291|99382755	14.4963
MDFIC	chr6:99323291|99382755	12.4784
GTPBP2	chr6:99323291|99382755	10.2196
ZBTB38	chr6:99323291|99382755	9.16657
BBS10	chr6:99323291|99382755	11.6962
COMMD3-BMI1	chr6:99323291|99382755	11.7281
BTN3A1	hsa_circ_0085475	5.81021
ACSL4	hsa_circ_0085475	4.27555
AGFG2	hsa_circ_0085475	5.3566
WSB1	hsa_circ_0085475	10.267
GALNT3	hsa_circ_0085475	6.37136
GBP3	hsa_circ_0085475	8.42085
LRIF1	hsa_circ_0085475	17.1937
MED18	hsa_circ_0085475	15.0423
TIMM10	hsa_circ_0085475	6.64529
WDR89	hsa_circ_0085475	8.42085
FMNL2	hsa_circ_0085475	5.71661
DNAJB4	hsa_circ_0085475	11.3528
F2RL1	hsa_circ_0085475	13.4322
KBTBD6	hsa_circ_0085475	7.26052
DCTN5	hsa_circ_0085475	10.9225
IRF2	hsa_circ_0085475	8.96027
CMKLR1	hsa_circ_0085475	4.11308
C14orf119	hsa_circ_0085475	18.2851
YOD1	hsa_circ_0085475	9.83231
ZNF347	hsa_circ_0085475	11.922
MICA	hsa_circ_0085475	6.38625
LIN52	hsa_circ_0085475	9.13372
IL2RA	hsa_circ_0086730	4.8343
ADPRH	hsa_circ_0086730	4.2816
2018-03-01	hsa_circ_0086730	4.57527
GCNT1	hsa_circ_0086730	4.08469
GALM	chrX:13762534|13769487	4.00083
GIN1	chrX:13762534|13769487	11.8912
KCNJ15	chrX:13762534|13769487	5.23282
SPATS2L	chrX:13762534|13769487	10.023
MICA	chrX:13762534|13769487	4.05842
ZNF616	chrX:13762534|13769487	4.19942
FAM118A	chr1:154406995|154407632	5.19649
ZRSR1	chr1:154406995|154407632	4.63301
CCR5	hsa_circ_0007256	5.40348
NT5C3A	chr12:48060763|48064128	4.5024
GNAL	chr12:48060763|48064128	5.31008
ZNF691	chr12:48060763|48064128	5.41555
CARD6	chr12:62981854|62982696	4.2721
N6AMT1	chr12:62981854|62982696	4.45666
ZNF641	chr12:62981854|62982696	5.09308
GIN1	chr15:63978558|64008672	5.58232
ABCD2	chr15:63978558|64008672	4.27525
CMKLR1	chr15:63978558|64008672	4.32555
SPATS2L	chr15:63978558|64008672	5.83938
OAS2	chr17:30433351|30434481	6.94911
GOLPH3L	chr17:30433351|30434481	4.07907
TCN2	hsa_circ_0045128	4.1119
RTP4	chr18:51807037|51813781	4.42485
NCOA7	chr2:109385716|109389502	4.13909
LMNB1	chr2:109385716|109389502	4.04835
FASLG	chr2:109385716|109389502	4.42116
PPP1R3D	chr2:109385716|109389502	7.96198
GIN1	chr2:109385716|109389502	6.11939
NRBF2	chr2:109385716|109389502	5.01245
KCNJ15	chr2:109385716|109389502	7.21996
C9orf64	chr2:109385716|109389502	4.01866
CMKLR1	chr2:109385716|109389502	4.01866
BTLA	chr2:109385716|109389502	4.57121
SPATS2L	chr2:109385716|109389502	8.52567
HSPA1B	chr2:109385716|109389502	4.35401
ACSL4	chr2:175324606|175346715	5.08139
RPF2	chr2:175324606|175346715	4.94717
CLEC12B	chr2:175324606|175346715	5.05425
POC1B-GALNT4	chr2:175324606|175346715	4.84235
ZNF780B	chr21:19167525|19169435	4.48195
GTF2E1	chr4:166139177|166160051	5.87462
GIMAP4	chr7:7249058|7283381	17.4643
CD180	chr7:7249058|7283381	4.94717
MDFIC	chr7:7249058|7283381	16.6432
GNAL	chr7:7249058|7283381	8.26547
ZNF691	chr7:7249058|7283381	4.08392
GTPBP2	chr7:7249058|7283381	13.1103
ZNF449	chr7:7249058|7283381	8.04408
ZBTB38	chr7:7249058|7283381	11.9278
BBS10	chr7:7249058|7283381	15.1332
YOD1	chr7:7249058|7283381	9.16113
HSPA1B	chr7:7249058|7283381	5.33653
TMEM158	chr7:7249058|7283381	4.2448
COMMD3-BMI1	chr7:7249058|7283381	15.8971
RIN2	chr7:6085702|6088475	4.61489
OSBPL10	hsa_circ_0008494	5.24753
PFKFB3	hsa_circ_0008494	6.25041
KY	hsa_circ_0008494	7.87091
UFD1L	chr1:63877597|63885111	4.16023
TNFRSF13C	chr1:144618082|144621656	5.98163
TENM1	chr1:200523596|200524582	4.87362
PFKFB3	hsa_circ_0000175	4.23319
RNF138	chr1:219352489|219385094	4.07841
PFKFB3	chr1:219352489|219385094	6.21013
EDN1	chr10:27422968|27425314	13.3863
AKAP8	chr10:27422968|27425314	11.1012
PLAGL2	chr10:27422968|27425314	5.01083
POM121C	chr10:27422968|27425314	5.56736
SIK1	chr10:27422968|27425314	4.23357
SREK1	chr10:27422968|27425314	7.55101
ICOSLG	chr10:27422968|27425314	7.17244
C15orf39	chr10:27422968|27425314	4.43526
SLCO3A1	chr10:27422968|27425314	5.78562
SMDT1	chr10:27422968|27425314	6.66068
ZBTB10	chr10:27422968|27425314	4.46975
KMT2B	hsa_circ_0019609	4.84587
ZMIZ1	hsa_circ_0019609	4.82484
PLCL1	hsa_circ_0019609	5.57315
PCBP2	hsa_circ_0019609	4.11635
KMT2B	chr10:112758603|112760303	8.40383
SIK1	chr10:112758603|112760303	4.50016
TCF7L2	chr10:112758603|112760303	7.573
BTG3	chr10:112758603|112760303	6.142
KLF10	chr10:112758603|112760303	10.7829
DUSP2	chr10:112758603|112760303	11.2856
ICA1L	chr10:112758603|112760303	22.4709
CFL2	chr10:112758603|112760303	5.07652
NR1D2	chr10:112758603|112760303	5.89556
PER1	chr10:112758603|112760303	5.7378
PCBP2	chr10:112758603|112760303	5.96537
OSBPL10	hsa_circ_0025359	10.1895
ZNF394	hsa_circ_0025359	5.31327
PFKFB3	hsa_circ_0025359	5.18469
PLCL1	chr12:123661235|123682881	4.67902
PLCL1	chr12:123664473|123682881	4.01004
UFD1L	hsa_circ_0030042	4.09277
BACH2	hsa_circ_0030042	4.03301
TENM1	hsa_circ_0009152	4.76455
PLCL1	hsa_circ_0009152	4.19872
NFKBID	hsa_circ_0009152	4.64763
ICA1L	chr13:99226068|99226977	6.52452
ZNF865	chr13:99226068|99226977	4.28573
PDE4D	chr14:65896934|65922436	4.07636
POM121C	chr14:65896934|65922436	4.02086
SREK1	chr14:65896934|65922436	4.64335
CFL2	chr14:65896934|65922436	4.06218
C15orf39	chr14:65896934|65922436	4.64048
IRGQ	chr14:65896934|65922436	7.193
SLCO3A1	chr14:65896934|65922436	4.35268
SMDT1	chr14:65896934|65922436	8.52776
F8A3	chr14:65896934|65922436	11.7564
POFUT2	chr14:65896934|65922436	5.46957
ZBTB10	chr14:65896934|65922436	4.8987
IRGQ	chr15:42850396|42856055	5.4885
F8A3	chr15:42850396|42856055	6.22263
POFUT2	chr15:42850396|42856055	6.08016
PAX5	hsa_circ_0005417	5.82429
EIF4EBP3	hsa_circ_0005417	7.18177
EDN1	chr15:56434976|56436681	11.3683
AKAP8	chr15:56434976|56436681	12.7511
PLAGL2	chr15:56434976|56436681	6.69192
ICOSLG	chr15:56434976|56436681	7.92513
OSBPL10	chr15:63506188|63506585	6.8287
TNFRSF13C	chr15:63506188|63506585	10.1696
ZNF394	chr15:63506188|63506585	6.5851
NFKBID	chr15:63506188|63506585	4.76093
PFKFB3	chr15:63506188|63506585	7.41575
POFUT2	chr15:63506188|63506585	5.43563
KMT2B	chr15:64406762|64411053	5.69773
ATG2A	chr15:64406762|64411053	6.94818
TNFAIP3	chr15:64406762|64411053	8.15654
DUSP2	chr15:64406762|64411053	7.19047
TNFRSF13C	chr15:64406762|64411053	4.42981
ICA1L	chr15:64406762|64411053	12.5193
CFL2	chr15:64406762|64411053	4.99612
IRGQ	chr15:64406762|64411053	4.93076
POFUT2	chr15:64406762|64411053	4.84302
CIC	hsa_circ_0036402	4.95913
JOSD1	hsa_circ_0036402	5.82625
CD69	hsa_circ_0036402	5.37078
TNFRSF13C	hsa_circ_0036402	9.87504
ZNF394	hsa_circ_0036402	9.56481
IRGQ	hsa_circ_0036402	21.1696
PFKFB3	hsa_circ_0036402	5.20308
F8A3	hsa_circ_0036402	6.89864
POFUT2	hsa_circ_0036402	9.36312
COL19A1	chr15:83481855|83495598	6.41182
TNFAIP3	hsa_circ_0036598	5.13095
SLCO3A1	hsa_circ_0036598	7.44429
ZBTB10	hsa_circ_0036598	5.90488
ZNF385A	hsa_circ_0005838	5.92654
TNFAIP3	chr17:33390595|33393485	5.98213
TNFRSF13C	chr17:33390595|33393485	11.5468
ZNF394	chr17:33390595|33393485	6.9241
IRGQ	chr17:33390595|33393485	11.3087
POFUT2	chr17:33390595|33393485	4.13516
SIK1	hsa_circ_0044968	4.50602
DUSP2	hsa_circ_0044968	5.70226
ZNF385A	hsa_circ_0044968	5.4404
ICA1L	hsa_circ_0044968	5.75792
NR1D2	hsa_circ_0044968	8.81716
PER1	hsa_circ_0044968	6.47321
PPP1R16B	hsa_circ_0006209	5.96622
EDN1	hsa_circ_0048344	7.99134
AKAP8	hsa_circ_0048344	10.3988
PLAGL2	hsa_circ_0048344	4.27501
ICOSLG	hsa_circ_0048344	5.23371
ATG2A	hsa_circ_0048712	8.42817
SIK1	hsa_circ_0048712	6.50827
DUSP2	hsa_circ_0048712	6.97602
ZNF385A	hsa_circ_0048712	17.5768
ICA1L	hsa_circ_0048712	10.3554
NR1D2	hsa_circ_0048712	5.39572
SESN2	hsa_circ_0049884	4.23233
OSBPL10	hsa_circ_0049884	5.77187
ZNF394	hsa_circ_0049884	7.20937
PFKFB3	hsa_circ_0049884	6.06208
TENM1	chr2:61712903|61761038	5.47948
KLF10	chr2:61712903|61761038	4.22596
EDN1	chr2:105665629|105665808	10.0101
AKAP8	chr2:105665629|105665808	12.477
PLAGL2	chr2:105665629|105665808	5.34276
ICOSLG	chr2:105665629|105665808	8.22233
FAM195A	hsa_circ_0056999	5.76944
JOSD1	hsa_circ_0001087	4.62508
RNF138	hsa_circ_0001087	5.23637
SIK1	chr2:202005080|202028807	4.70767
DUSP2	chr2:202005080|202028807	7.6666
ZNF385A	chr2:202005080|202028807	4.42347
ICA1L	chr2:202005080|202028807	16.8052
CFL2	chr2:202005080|202028807	4.8039
NFKBID	chr2:202005080|202028807	4.38437
NR1D2	chr2:202005080|202028807	8.09087
PER1	chr2:202005080|202028807	7.7064
PFKFB3	hsa_circ_0060530	8.07007
KMT2B	chr3:12570387|12574272	7.95596
SIK1	chr3:12570387|12574272	7.6466
TCF7L2	chr3:12570387|12574272	6.55572
BTG3	chr3:12570387|12574272	4.7574
KLF10	chr3:12570387|12574272	5.72428
DUSP2	chr3:12570387|12574272	16.8506
ZNF385A	chr3:12570387|12574272	8.39353
ICA1L	chr3:12570387|12574272	11.8792
CFL2	chr3:12570387|12574272	5.72428
NR1D2	chr3:12570387|12574272	9.37958
PER1	chr3:12570387|12574272	7.97126
PCBP2	chr3:12570387|12574272	6.41161
PLCL1	chr3:37317310|37318008	7.88508
SIK1	chr3:37317310|37318008	10.2294
DUSP2	chr3:37317310|37318008	6.02549
ICA1L	chr3:37317310|37318008	5.19184
CFL2	chr3:37317310|37318008	4.70167
NR1D2	chr3:37317310|37318008	10.4693
PER1	chr3:37317310|37318008	10.7592
FAM217B	chr3:37317310|37318008	4.16163
IKZF5	hsa_circ_0069227	14.6547
BACH2	hsa_circ_0069227	5.2687
PLAGL2	hsa_circ_0069227	4.52808
SIK1	hsa_circ_0069227	4.22889
DDIT4	hsa_circ_0069227	11.9166
KLHL15	hsa_circ_0069227	4.65663
SLC5A3	hsa_circ_0069227	9.15027
COL19A1	chr4:89668782|89669002	4.68958
PDPR	chr4:160177224|160177820	6.65005
JUN	chr4:160177224|160177820	5.81817
TENM1	hsa_circ_0007572	5.48346
TNFAIP3	hsa_circ_0007572	4.1382
MOAP1	hsa_circ_0007572	7.19874
FAM217B	hsa_circ_0007572	4.3155
EDN1	chr5:64838629|64847463	12.4197
AKAP8	chr5:64838629|64847463	9.96069
PLAGL2	chr5:64838629|64847463	4.55857
AFF3	chr5:64838629|64847463	6.2897
ICOSLG	chr5:64838629|64847463	6.54561
IRGQ	chr5:64838629|64847463	5.91247
IKZF5	chr5:66118597|66121584	15.6234
AFF3	chr5:66118597|66121584	4.70713
DDIT4	chr5:66118597|66121584	6.23378
SLC5A3	chr5:66118597|66121584	8.36727
TNFAIP3	hsa_circ_0001543	4.79506
UFD1L	chr6:2836090|2836484	5.12482
PDE4D	chr6:158994452|159046786	4.44977
VASN	chr6:158994452|159046786	5.2915
SMDT1	chr6:158994452|159046786	7.10122
ZBTB10	chr6:158994452|159046786	4.52737
EDN1	hsa_circ_0007020	6.3652
YY1	hsa_circ_0007020	7.54325
TCF7L2	hsa_circ_0007020	4.34283
CFL2	hsa_circ_0007020	5.64877
FAM217B	hsa_circ_0007020	4.76827
KY	chr7:77016677|77035422	4.72233
PLCL1	chr7:102039995|102045130	5.5859
KMT2B	hsa_circ_0083107	6.03951
SESN2	hsa_circ_0083107	7.84386
ZNF385A	hsa_circ_0083107	8.11605
ENC1	chr9:103082547|103111654	4.14554
EIF4EBP3	hsa_circ_0002812	4.77111
VASN	hsa_circ_0014737	5.36228
POFUT2	chr1:185149523|185191168	4.9204
ATG2A	chr10:92662000|92663033	6.84189
PLAGL2	chr10:92662000|92663033	5.09759
AFF3	chr10:92662000|92663033	11.1929
OSBPL10	chr10:92662000|92663033	7.74344
TNFRSF13C	chr10:92662000|92663033	10.5944
ZNF394	chr10:92662000|92663033	7.86319
IRGQ	chr10:92662000|92663033	9.53523
PFKFB3	chr10:92662000|92663033	10.351
POFUT2	chr10:92662000|92663033	9.29457
JOSD1	chr12:42768758|42792796	7.04035
PHF13	chr12:42768758|42792796	4.76007
FAM195A	chr12:62777621|62778083	4.93072
SF1	chr13:30784453|30785057	6.22627
BACH2	hsa_circ_0040704	4.19342
EMP1	hsa_circ_0040704	4.07289
EDN1	chr2:120637667|120640199	9.58702
AKAP8	chr2:120637667|120640199	10.7838
PLAGL2	chr2:120637667|120640199	5.39257
ICOSLG	chr2:120637667|120640199	5.5764
LTF	chr20:35695636|35696589	5.24232
COL19A1	hsa_circ_0065165	4.80374
PPIF	hsa_circ_0065165	4.15666
ENC1	chr3:47963255|47969840	5.06166
IKZF5	hsa_circ_0069226	13.5953
BACH2	hsa_circ_0069226	5.30976
PLAGL2	hsa_circ_0069226	4.81688
DDIT4	hsa_circ_0069226	11.4934
KLHL15	hsa_circ_0069226	4.05761
SLC5A3	hsa_circ_0069226	8.9533
TNFAIP3	chr4:129964550|130014303	5.67727
SLCO3A1	chr4:129964550|130014303	4.79259
ZBTB10	chr4:129964550|130014303	5.39971
CCNK	chr8:100050651|100053646	4.08808
IKZF5	chr8:100050651|100053646	12.1966
PLAGL2	chr8:100050651|100053646	4.36801
SIK1	chr8:100050651|100053646	4.35831
ZNF394	chr8:100050651|100053646	6.90519
IRGQ	chr8:100050651|100053646	5.24859
DDIT4	chr8:100050651|100053646	13.4582
ZBTB10	chr8:100050651|100053646	4.27429
SLC5A3	chr8:100050651|100053646	16.8079
RMI1	RMI2	0.999
ISG15	USP18	0.999
CHCHD4	TIMM10	0.998
C1QA	C1QB	0.998
ISG15	HERC5	0.998
MX1	IFIT1	0.997
FASLG	FADD	0.997
ISG15	IFIT1	0.997
MX1	ISG15	0.997
OAS1	MX1	0.997
UTP14C	UTP6	0.996
DDX58	ISG15	0.996
IFIT1	OAS2	0.996
MX1	OAS2	0.996
OAS1	IFIT1	0.996
ISG15	IFIT3	0.996
DDX58	IRF7	0.996
MX1	RSAD2	0.995
IFIT1	OAS3	0.995
DDX58	IFIT1	0.995
IFIT1	OASL	0.995
MX1	OASL	0.995
IFIT3	OASL	0.995
ISG15	IFIT2	0.995
RSAD2	IFIT1	0.995
CCR2	CCL2	0.994
MX1	IFI6	0.994
FADD	CASP10	0.994
RSAD2	ISG15	0.994
IRF7	IFIH1	0.994
MX1	IRF7	0.994
IFIT2	IFIT3	0.994
IFIT3	IFIT1	0.994
OAS1	ISG15	0.994
MX1	OAS3	0.994
ISG15	IFI6	0.994
GEMIN5	GEMIN6	0.994
MX1	IFIT3	0.993
IFIT3	OAS2	0.993
OAS2	MX2	0.993
MX1	IFI27	0.993
ISG15	IRF7	0.993
ISG15	OASL	0.993
CASP1	NLRC4	0.993
OAS1	IFIT3	0.993
MX1	DDX58	0.992
OAS1	MX2	0.992
IFIT1	MX2	0.992
ISG15	OAS3	0.992
FADD	TNFSF10	0.992
IFIT3	OAS3	0.992
IFIT2	OASL	0.992
IFIT1	IFI6	0.992
MX1	HERC5	0.992
ISG15	IFI27	0.992
ISG15	ISG20	0.992
ISG15	OAS2	0.992
RSAD2	IFIT3	0.991
ISG15	UBE2L6	0.991
RSAD2	IFIT2	0.991
OAS2	IRF7	0.991
IFIT1	USP18	0.991
MX1	IFIT2	0.991
OAS1	RSAD2	0.991
IFIT1	IRF7	0.991
RSAD2	OAS2	0.99
IFI35	IRF7	0.99
MX2	OAS3	0.99
OAS1	IRF7	0.99
UBE2L6	HERC5	0.99
JAK2	SOCS1	0.99
RSAD2	IRF7	0.99
IFI35	IFIT3	0.989
IFIT3	IRF7	0.989
IFIT2	OAS2	0.989
RSAD2	OASL	0.989
IFIT1	HERC5	0.989
MX1	XAF1	0.989
OAS1	IFI6	0.989
MX1	USP18	0.988
OAS1	IFIT2	0.988
ACO1	IDH1	0.988
RSAD2	XAF1	0.988
IRF7	OASL	0.988
IFIT3	IFI6	0.988
IFIT2	IFIT1	0.988
JAK2	STAT2	0.987
IFI6	OAS3	0.987
IFI35	ISG15	0.987
IFI6	OAS2	0.987
RSAD2	OAS3	0.987
IFIT3	XAF1	0.987
IFI35	MX1	0.986
IFI6	OASL	0.986
CCR5	CCL2	0.986
MX2	OASL	0.986
FOS	EGR1	0.986
ISG15	MX2	0.986
IRF7	OAS3	0.986
RSAD2	IFI6	0.985
RSAD2	MX2	0.985
XAF1	OAS2	0.985
CASP1	CARD8	0.985
IFI35	OAS1	0.985
IFI35	IFI6	0.985
MX2	IRF7	0.984
IFI35	IFIT1	0.984
IFIT1	IFI27	0.984
IFIT3	MX2	0.984
IFIT1	XAF1	0.984
IFIT2	OAS3	0.984
MX2	HERC5	0.983
XAF1	IFI6	0.983
IFI35	OASL	0.983
OAS1	IFI27	0.983
IFI6	IRF7	0.982
IFI35	OAS2	0.982
PTGS2	FOS	0.982
ISG15	XAF1	0.982
IRF7	STAT2	0.981
CASP1	AIM2	0.981
XAF1	OASL	0.981
IFI35	OAS3	0.981
IFI6	IFI27	0.981
CCR1	CCL2	0.98
RSAD2	IFI27	0.98
IFIT2	IRF7	0.98
DDX58	IFIH1	0.98
ISG15	BST2	0.979
CXCL10	CCR5	0.979
HERC5	HERC6	0.979
OAS1	XAF1	0.979
XAF1	OAS3	0.979
IFIT3	IFI27	0.979
DDX58	MX2	0.978
KBTBD6	KBTBD7	0.978
MX1	ISG20	0.978
MX1	MX2	0.978
TRIM22	GBP1	0.978
MX1	STAT2	0.977
CASP10	TNFSF10	0.977
IRF7	ISG20	0.976
XAF1	IRF7	0.976
IFI35	XAF1	0.976
FASLG	CASP10	0.976
IFIT2	IFI6	0.976
JAK2	IL5RA	0.975
IFI35	RSAD2	0.975
IFIT2	ISG20	0.975
JAK2	FOS	0.975
MX2	USP18	0.975
IFIT2	XAF1	0.975
RNASEL	OASL	0.975
DDX58	HERC5	0.975
IFIT2	MX2	0.974
ISG15	STAT2	0.974
DDX58	USP18	0.974
IFIT2	STAT2	0.974
IRF7	BST2	0.974
OAS2	IFI27	0.974
IFI27	OASL	0.974
CASP5	CARD8	0.973
IFIT1	ISG20	0.973
IFI35	MX2	0.973
MX1	BST2	0.973
XAF1	MX2	0.973
UBE2L6	HERC6	0.972
RPF2	UTP6	0.972
MX1	UBE2L6	0.972
IFI6	MX2	0.971
CXCL10	CCR2	0.971
USP41	ISG15	0.971
STAT2	ISG20	0.971
XAF1	IFI27	0.971
IFI27	OAS3	0.971
FOS	CCL2	0.971
RNASEL	OAS3	0.97
IFI35	BST2	0.97
ISG20	OASL	0.97
IFIT1	IFIH1	0.969
IFIT1	UBE2L6	0.968
OAS1	OAS3	0.967
OAS2	STAT2	0.967
DDX58	UBE2L6	0.967
GBP1	OAS2	0.966
IFIT1	STAT2	0.966
IFI35	IFIT2	0.966
RSAD2	ISG20	0.965
IFIT1	IFI44	0.965
IFI6	BST2	0.965
IFIT3	ISG20	0.965
CXCL10	CCR1	0.965
TRIM22	OAS2	0.964
JAK2	CCL2	0.964
OAS1	GBP1	0.964
GBP4	IRF7	0.964
DDX58	DHX58	0.964
IFI35	IFI27	0.964
CX3CR1	CCL2	0.963
OAS1	RNASEL	0.963
IFITM3	ISG15	0.963
OAS1	ISG20	0.963
GBP1	IRF7	0.963
IRF7	TRIM21	0.963
IFI35	ISG20	0.962
RSAD2	BST2	0.962
UBE2L6	IFIH1	0.962
OAS2	ISG20	0.96
IFI35	IFITM3	0.96
IFIT2	IFI27	0.96
SIAH2	UBE2L6	0.96
IRF7	IFI27	0.96
MX2	ISG20	0.96
GBP1	OAS3	0.96
MX2	BST2	0.959
OAS1	BST2	0.959
IFI35	STAT2	0.959
OAS1	STAT2	0.959
IFIT3	STAT2	0.958
CASP1	CASP4	0.958
RNASEL	OAS2	0.957
IRF2	STAT2	0.957
IFIT1	IFI44L	0.957
MX1	RNASEL	0.957
ISG15	RNASEL	0.957
DNAJB4	HSPA6	0.956
FOS	DUSP1	0.956
SOCS1	STAT2	0.956
IFIT1	RNASEL	0.956
OAS2	BST2	0.956
IFITM3	MX1	0.955
OASL	TRIM21	0.955
SNCA	SIAH2	0.955
MX2	STAT2	0.955
ISG15	IFI44	0.954
RSAD2	STAT2	0.954
C2	C5	0.953
IFIT1	BST2	0.953
RNASEL	IRF7	0.952
IFI27	BST2	0.952
IFITM3	IFI6	0.952
IFITM3	IFIT3	0.952
IFIT2	RNASEL	0.952
RNASEL	ISG20	0.951
JAK2	CCR5	0.951
RNASEL	STAT2	0.951
RSAD2	IFI44L	0.951
IFI6	ISG20	0.95
GBP1	OASL	0.95
ISG20	IFI27	0.949
FASLG	EGR2	0.949
OAS1	TRIM21	0.949
XAF1	STAT2	0.949
ISG15	HERC6	0.949
OAS2	TRIM21	0.949
IFITM3	IFIT1	0.949
IRF2	ISG15	0.949
TRIM22	GBP5	0.948
IFITM3	IFI27	0.948
OAS1	TRIM22	0.948
IFITM3	RSAD2	0.948
IRF5	TRIM21	0.947
IRF2	ISG20	0.947
IFIT3	BST2	0.946
IFI44L	IFI6	0.946
IFIT3	IFI44L	0.946
JAK2	PDGFRB	0.946
MX2	IFI27	0.946
ISG20	OAS3	0.945
IFITM3	IFIT2	0.945
OAS2	GBP5	0.945
JAK2	CCR2	0.945
PDGFRB	HGF	0.945
OAS1	IFITM3	0.944
STAT2	OASL	0.944
STAT2	OAS3	0.944
ISG20	BST2	0.944
IFI6	STAT2	0.944
GBP5	IRF7	0.943
TRIM21	OAS3	0.942
RPS2	EIF4A2	0.942
IFITM3	IRF7	0.942
JAK2	IL2RA	0.942
CASP5	AIM2	0.942
CCR5	CCR2	0.942
TRIM22	IRF7	0.942
IRF5	STAT2	0.942
IFIT3	RNASEL	0.941
RSAD2	RNASEL	0.941
GATA2	FOS	0.941
USP41	IFIT1	0.941
IL2RA	FOS	0.941
IFITM3	OAS3	0.941
ISG15	IRF5	0.94
MX1	HERC6	0.94
USP41	MX1	0.94
IFITM3	OAS2	0.939
EXOC1	EXOC3L1	0.939
XAF1	ISG20	0.939
IFITM3	STAT2	0.939
IFITM3	BST2	0.939
USP41	MX2	0.938
IRF2	IFIT2	0.938
FASLG	FOS	0.938
MX2	UBE2L6	0.938
IFITM3	ISG20	0.938
IFIT3	IFI44	0.938
RNASEL	MX2	0.938
GPR68	LPAR1	0.937
UBE2L6	HECW2	0.937
BST2	OAS3	0.937
CARD8	AIM2	0.937
IL2RA	IL5RA	0.937
IFIT1	IRF5	0.937
IRF2	RNASEL	0.937
UBE2L6	TRIM21	0.936
STAT2	IFI27	0.936
TRIM22	OAS3	0.936
XAF1	BST2	0.936
OASL	BST2	0.936
MX1	IRF2	0.935
MX1	IFI44L	0.934
ISG15	IFI44L	0.934
RNASEL	BST2	0.934
IFITM3	MX2	0.934
STAT2	BST2	0.934
MX1	IRF5	0.934
IFITM3	OASL	0.934
IFIT2	BST2	0.933
BMI1	MOV10	0.933
MX1	IFI44	0.933
IRF2	GBP1	0.932
CASP1	CASP5	0.932
ISG15	POLH	0.932
OAS2	HERC6	0.932
TRIM5	IRF7	0.932
IRF5	ISG20	0.931
OAS1	GBP5	0.931
GBP4	OAS2	0.931
IRF2	IFIT1	0.931
JAK2	FASLG	0.931
DDX58	FADD	0.931
FOS	MT2A	0.931
IFIT2	IRF5	0.931
FADD	IFIH1	0.931
IL2RA	SOCS1	0.931
IRF5	IRF7	0.93
GBP3	IRF7	0.93
TNFSF14	TNFSF13B	0.93
CXCL10	CXCR7	0.93
GBP1	TRIM21	0.93
HERC5	OASL	0.93
GBP5	OASL	0.929
HERC6	TRIM21	0.929
OAS1	IRF5	0.929
FASLG	TNFSF10	0.929
IFITM3	XAF1	0.929
DDX58	IFIT3	0.928
AIM2	NLRC4	0.927
HERC5	TRIM21	0.927
IRF2	RSAD2	0.927
IRF2	MX2	0.927
IRF2	IFIT3	0.927
IFI44	IFI6	0.926
NDUFA8	NDUFAF1	0.926
HERC6	OAS3	0.926
RSAD2	IFI44	0.926
JAK2	STAM2	0.926
IFIH1	DHX58	0.926
SNCA	UBE2L6	0.926
GBP5	OAS3	0.926
MX1	IFIH1	0.925
C3AR1	CCR1	0.925
PDCD1LG2	CD274	0.925
OAS1	TRIM5	0.925
C3AR1	CCR5	0.925
RNASEL	IRF5	0.924
TRIM34	OASL	0.924
FCGR1A	GBP5	0.924
IFITM3	RNASEL	0.924
IRF2	OAS2	0.924
TRIM34	OAS2	0.923
GBP3	OAS2	0.923
IRF5	OAS2	0.923
OAS2	HERC5	0.923
TRIM34	OAS1	0.923
IFIT2	IFI44	0.922
IRF2	IRF7	0.922
IRF2	TRIM22	0.922
USP41	DDX58	0.922
C3AR1	C5	0.922
OAS1	USP18	0.921
IFIT1	EGR1	0.921
IFIT3	IRF5	0.921
OAS1	IRF2	0.921
TRIM68	OASL	0.921
TRIM5	OAS2	0.921
RNASEL	IFI27	0.921
TRIM68	OAS3	0.92
OAS1	TRIM68	0.92
STAT2	EGR1	0.92
TRIM34	OAS3	0.92
RNASEL	XAF1	0.92
GBP1	FCGR1A	0.92
ISG15	EGR1	0.92
GBP4	OASL	0.92
OAS2	TRIM68	0.92
IFI44L	XAF1	0.919
GALNT3	GCNT1	0.919
IFIT2	EGR1	0.919
HSPA1B	DNAJB4	0.919
GALNT4	GCNT1	0.919
IFIT3	EGR1	0.919
FCGR1A	IRF7	0.919
IRF2	IFI27	0.918
TRIM22	GBP3	0.918
IFIT2	IFIH1	0.918
TRIM34	IRF7	0.918
IRF5	OASL	0.918
IRF5	OAS3	0.918
HERC5	OAS3	0.917
IFI35	IRF2	0.917
GBP3	OAS3	0.917
FPR3	CCR5	0.917
MAP2K6	FASLG	0.917
CMPK2	NT5C3	0.917
IRF2	IFI6	0.917
CXCL10	C3AR1	0.917
CCR1	CCR2	0.917
MX1	EGR1	0.916
EGR1	OAS3	0.916
RNASEL	EGR1	0.916
IFITM3	IRF2	0.916
OAS1	EGR1	0.916
TRIM22	OASL	0.916
TRIM5	OASL	0.915
RPS2	UTP6	0.915
OAS1	GBP4	0.915
TRIM22	GBP4	0.915
IRF2	OASL	0.915
IRF5	BST2	0.915
IRF2	EGR1	0.915
RNASEL	IFI6	0.915
IRF2	GBP5	0.915
IRF5	MX2	0.915
IFI35	IRF5	0.914
IFI35	RNASEL	0.914
RSAD2	IRF5	0.914
FCGR1A	IRF5	0.914
IRF5	IFI27	0.914
CASP10	IFIH1	0.914
IRF7	EGR1	0.914
IRF2	IRF5	0.913
CCR1	CCR5	0.913
OASL	EGR1	0.913
GBP1	IRF5	0.913
HERC5	HECW2	0.913
IRF2	XAF1	0.913
MX2	EGR1	0.913
HERC6	HECW2	0.913
IFI44	HERC5	0.913
SIAH2	WSB1	0.913
P2RY14	CCR5	0.913
FPR3	C3AR1	0.913
IRF2	BST2	0.912
TRIM5	OAS3	0.912
DDX58	CASP10	0.912
GNAL	OR52K1	0.912
OAS2	EGR1	0.912
MAP2K6	CXCL10	0.912
IRF2	OAS3	0.912
IRF2	TRIM21	0.912
HERC6	OASL	0.912
LPAR1	FOS	0.911
IFITM3	IRF5	0.911
FCGR1A	TRIM21	0.911
ISG15	IFIH1	0.911
POLH	UBE2L6	0.911
IRF7	TRIM68	0.911
OR2W3	GNAL	0.911
GBP4	OAS3	0.911
GBP5	TRIM21	0.911
TRIM5	GBP1	0.91
CX3CR1	CXCL10	0.91
ISG20	EGR1	0.91
OAS1	GBP3	0.91
TRIM34	IRF2	0.91
IRF5	EGR1	0.91
CXCL10	HRH4	0.91
IRF2	TRIM5	0.91
IRF7	MT2A	0.91
OAS1	HERC5	0.91
IFI44L	IFI27	0.91
C1QA	C2	0.91
FPR3	CCR1	0.91
RSAD2	DDX58	0.91
FCGR1A	OAS2	0.909
RSAD2	IFIH1	0.909
ADRB2	CCR5	0.909
CCR2	C5	0.909
C3AR1	CCR2	0.909
FBXO6	UBE2L6	0.909
IRF5	IFI6	0.908
OAS2	MT2A	0.908
PNPT1	CMPK2	0.908
IRF5	GBP5	0.908
IRF2	GBP3	0.908
SOCS1	WSB1	0.908
IRF2	GBP4	0.908
CXCL10	C5	0.908
CCR5	CXCR7	0.908
OASL	MT2A	0.908
MRPL35	MRPS31	0.908
CCR2	CXCR7	0.908
ZBP1	IRF7	0.907
TNFSF13B	PSMB9	0.907
JAK2	EOMES	0.907
IFI44L	HERC6	0.907
IFI44	OASL	0.907
OAS2	USP18	0.907
TRIM5	GBP5	0.907
GBP4	TRIM21	0.906
CCR1	CXCR7	0.906
OAS1	FCGR1A	0.906
IFI44L	HERC5	0.906
FCGR1A	OASL	0.906
HECW2	TRIM21	0.906
CCR2	HRH4	0.906
OAS1	MT2A	0.906
HK3	GALM	0.906
GBP4	FCGR1A	0.906
TRIM5	IRF5	0.906
GBP3	FCGR1A	0.905
TAS2R40	CCR2	0.905
GBP3	IRF5	0.905
LPAR1	CCR2	0.905
TRIM22	FCGR1A	0.905
RSAD2	EGR1	0.905
LPAR1	F2RL1	0.905
FPR3	P2RY14	0.905
FPR3	CXCL10	0.905
GBP1	MT2A	0.905
OAS1	HERC6	0.905
SOCS1	HERC5	0.905
IFI6	EGR1	0.905
FCGR1A	OAS3	0.905
P2RY14	CXCL10	0.904
SOCS1	TRIM21	0.904
SPTB	COPB2	0.904
IFI44	IFIH1	0.904
IRF2	MT2A	0.904
CCR5	C5	0.904
SOCS1	HERC6	0.904
TAS2R40	HRH4	0.904
TAS2R40	CCR1	0.904
IRF2	FCGR1A	0.904
LPAR1	CCR1	0.904
GBP1	TRIM68	0.903
LPAR1	HRH4	0.903
TAS2R40	CCR5	0.903
GBP3	TRIM21	0.903
FBXO6	TRIM21	0.903
LPAR1	CXCR7	0.903
SIAH2	HERC5	0.903
P2RY14	CCR2	0.903
TRIM6	MT2A	0.903
SIAH2	TRIM21	0.903
RNF182	SIAH2	0.903
POLH	RMI1	0.903
KBTBD7	WSB1	0.903
IRF5	TRIM68	0.903
RNF182	WSB1	0.903
GBP4	TRIM68	0.903
CCR1	C5	0.903
UTP14C	RPS2	0.903
SIAH2	HERC6	0.903
LGALS3BP	HGF	0.902
TRIM34	GBP3	0.902
LPAR1	CXCL10	0.902
P2RY14	CCR1	0.902
SPTB	DCTN5	0.902
TRIM69	HERC6	0.902
TRIM22	IRF5	0.902
C3AR1	CXCR7	0.902
FBXO6	HECW2	0.902
SOCS1	UBE2L6	0.902
C1QB	C2	0.902
IFITM3	EGR1	0.902
CCR5	HRH4	0.902
SIAH2	HECW2	0.902
FBXO6	TRIM69	0.902
GBP3	TRIM68	0.902
GBP3	MT2A	0.902
CASP5	NLRC4	0.902
CCR1	HRH4	0.902
FCGR1A	TRIM68	0.902
GBP5	MT2A	0.902
TRIM69	HECW2	0.902
TYMP	NT5C3	0.901
MT2A	OAS3	0.901
GBP5	TRIM68	0.901
IFI44	HERC6	0.901
TRIM34	GBP1	0.901
GBP3	OASL	0.901
TRIM34	GBP4	0.901
TRIM69	SIAH2	0.901
LPAR1	P2RY14	0.901
TRIM34	FCGR1A	0.901
FPR3	CCR2	0.901
TAS2R40	CXCR7	0.901
LPAR1	CCR5	0.901
UBE2L6	WSB1	0.901
SOCS1	SIAH2	0.901
TRIM34	GBP5	0.901
KBTBD6	TRIM21	0.9
LPAR1	FPR3	0.9
KBTBD6	HERC6	0.9
GTPBP2	LGALS3BP	0.9
DDX60	IFI44L	0.9
TRIM6	OASL	0.9
RNF182	SOCS1	0.9
KBTBD7	HECW2	0.9
TRIM6	IRF5	0.9
KBTBD6	UBE2L6	0.9
P2RY14	CXCR7	0.9
IRF7	GTF2E1	0.9
RNF182	HECW2	0.9
KBTBD7	HERC6	0.9
TRIM34	MT2A	0.9
TRIM6	GBP5	0.9
GTPBP2	HGF	0.9
GBP4	IRF5	0.9
TRIM6	OAS3	0.9
IFI35	EGR1	0.9
LPAR1	C5	0.9
KBTBD6	SOCS1	0.9
FBXO6	HERC6	0.9
SOCS1	HECW2	0.9
TRIM21	MT2A	0.9
FBXO6	HERC5	0.9
KBTBD6	SIAH2	0.9
TRIM5	GBP4	0.9
IFI27	EGR1	0.9
KBTBD7	TRIM69	0.9
XAF1	IRF5	0.9
RNF182	HERC5	0.9
TRIM6	GBP3	0.9
RNF182	KBTBD6	0.9
KBTBD7	FBXO6	0.9
RNF182	KBTBD7	0.9
KBTBD7	SOCS1	0.9
FPR3	C5	0.9
TRIM69	UBE2L6	0.9
C3AR1	HRH4	0.9
TRIM22	MT2A	0.9
KBTBD6	HECW2	0.9
TRIM6	GBP4	0.9
RNF182	TRIM69	0.9
IRF2	TRIM6	0.9
TAS2R40	FPR3	0.9
TRIM5	FCGR1A	0.9
RNF182	UBE2L6	0.9
BST2	EGR1	0.9
XAF1	EGR1	0.9
P2RY14	C3AR1	0.9
TAS2R40	P2RY14	0.9
TRIM69	WSB1	0.9
IRF5	GTF2E1	0.9
HRH4	C5	0.9
KBTBD7	SIAH2	0.9
LPAR1	C3AR1	0.9
IRF2	TRIM68	0.9
KBTBD6	HERC5	0.9
COPB2	DCTN5	0.9
TRIM6	OAS2	0.9
HERC6	WSB1	0.9
IRF5	MT2A	0.9
IRF2	GTF2E1	0.9
HERC5	WSB1	0.9
CXCR7	HRH4	0.9
KBTBD7	UBE2L6	0.9
TRIM6	GBP1	0.9
GPR68	F2RL1	0.9
FPR3	HRH4	0.9
RNF182	FBXO6	0.9
TRIM6	FCGR1A	0.9
TRIM6	IRF7	0.9
KBTBD6	FBXO6	0.9
FPR3	CXCR7	0.9
TAS2R40	CXCL10	0.9
TAS2R40	C3AR1	0.9
TRIM34	IRF5	0.9
TAS2R40	C5	0.9
RNF182	HERC6	0.9
P2RY14	HRH4	0.9
TRIM5	GBP3	0.9
KBTBD6	TRIM69	0.9
TNFSF14	PSMB9	0.9
FCGR1A	MT2A	0.9
TRIM69	TRIM21	0.9
FBXO6	SOCS1	0.9
TRIM69	SOCS1	0.9
POLH	RMI2	0.9
FBXO6	WSB1	0.9
TRIM68	MT2A	0.9
GBP4	MT2A	0.9
WSB1	HECW2	0.9
NMNAT1	NT5C3	0.9
PSMB9	RNF146	0.9
OAS1	TRIM6	0.9
TRIM5	MT2A	0.9
RNF182	TRIM21	0.9
KBTBD7	HERC5	0.9
TAS2R40	LPAR1	0.9
P2RY14	C5	0.9
CXCR7	C5	0.9
KBTBD6	WSB1	0.9
KBTBD7	TRIM21	0.9
CEBPD	MED18	0.9
IL2RA	STAM2	0.9
WSB1	TRIM21	0.9
FBXO6	SIAH2	0.9
TRIM69	HERC5	0.9
OAS3	USP18	0.899
IFIT3	IFIH1	0.898
IFIT1	HERC6	0.898
OAS1	IFI44L	0.898
IFI44	OAS3	0.896
DDX60	IFIT1	0.896
[truncated: 1,157 more rows]
