# Supplementary material for: Integrative Analysis Reveals Key Circular RNA in Atrial Fibrillation
Source: Front Genet. 2019 Feb 19;10:108. doi: 10.3389/fgene.2019.00108 (PMC6389718; doi:10.3389/fgene.2019.00108)
Supplement: Table S3 — The KEGG pathways involving 102 circRNAs. [file Table_3.xlsx]

## Sheet: supplementary Table S3
circRNA	KEGG pathway
hsa_circ_0002577	KEGG_NOD_LIKE_RECEPTOR_SIGNALING_PATHWAY
hsa_circ_0000236	KEGG_TOLL_LIKE_RECEPTOR_SIGNALING_PATHWAY
hsa_circ_0000236	KEGG_RIG_I_LIKE_RECEPTOR_SIGNALING_PATHWAY
hsa_circ_0000236	KEGG_CYTOSOLIC_DNA_SENSING_PATHWAY
chr11:117115161|117117664	KEGG_CYTOKINE_CYTOKINE_RECEPTOR_INTERACTION
chr11:117115161|117117664	KEGG_CHEMOKINE_SIGNALING_PATHWAY
chr11:117115161|117117664	KEGG_TOLL_LIKE_RECEPTOR_SIGNALING_PATHWAY
chr11:117115161|117117664	KEGG_NOD_LIKE_RECEPTOR_SIGNALING_PATHWAY
chr11:117115161|117117664	KEGG_RIG_I_LIKE_RECEPTOR_SIGNALING_PATHWAY
chr11:117115161|117117664	KEGG_CYTOSOLIC_DNA_SENSING_PATHWAY
chr11:117115161|117117664	KEGG_LEISHMANIA_INFECTION
chr12:56563313|56563992	KEGG_CYTOKINE_CYTOKINE_RECEPTOR_INTERACTION
chr12:56563313|56563992	KEGG_CHEMOKINE_SIGNALING_PATHWAY
chr12:56563313|56563992	KEGG_ENDOCYTOSIS
chr12:75698537|75720307	KEGG_RIG_I_LIKE_RECEPTOR_SIGNALING_PATHWAY
chr12:75698537|75720307	KEGG_CYTOSOLIC_DNA_SENSING_PATHWAY
hsa_circ_0004901	KEGG_RIG_I_LIKE_RECEPTOR_SIGNALING_PATHWAY
hsa_circ_0004901	KEGG_CYTOSOLIC_DNA_SENSING_PATHWAY
chr12:111916874|111924628	KEGG_NOD_LIKE_RECEPTOR_SIGNALING_PATHWAY
chr13:25887021|25895231	KEGG_CYTOKINE_CYTOKINE_RECEPTOR_INTERACTION
chr13:25887021|25895231	KEGG_CHEMOKINE_SIGNALING_PATHWAY
chr13:25887021|25895231	KEGG_TOLL_LIKE_RECEPTOR_SIGNALING_PATHWAY
chr13:25887021|25895231	KEGG_RIG_I_LIKE_RECEPTOR_SIGNALING_PATHWAY
chr13:25887021|25895231	KEGG_CYTOSOLIC_DNA_SENSING_PATHWAY
chr13:25887021|25895231	KEGG_JAK_STAT_SIGNALING_PATHWAY
chr13:25887021|25895231	KEGG_LEISHMANIA_INFECTION
chr14:50262509|50298079	KEGG_RIG_I_LIKE_RECEPTOR_SIGNALING_PATHWAY
chr14:50262509|50298079	KEGG_CYTOSOLIC_DNA_SENSING_PATHWAY
chr14:50262509|50298079	KEGG_SYSTEMIC_LUPUS_ERYTHEMATOSUS
chr14:52922042|52937398	KEGG_TOLL_LIKE_RECEPTOR_SIGNALING_PATHWAY
chr14:52922042|52937398	KEGG_LEISHMANIA_INFECTION
hsa_circ_0008104	KEGG_CYTOKINE_CYTOKINE_RECEPTOR_INTERACTION
hsa_circ_0008104	KEGG_CHEMOKINE_SIGNALING_PATHWAY
hsa_circ_0008104	KEGG_TOLL_LIKE_RECEPTOR_SIGNALING_PATHWAY
hsa_circ_0008104	KEGG_NOD_LIKE_RECEPTOR_SIGNALING_PATHWAY
hsa_circ_0008104	KEGG_RIG_I_LIKE_RECEPTOR_SIGNALING_PATHWAY
hsa_circ_0008104	KEGG_CYTOSOLIC_DNA_SENSING_PATHWAY
hsa_circ_0008104	KEGG_SYSTEMIC_LUPUS_ERYTHEMATOSUS
hsa_circ_0035947	KEGG_CYTOKINE_CYTOKINE_RECEPTOR_INTERACTION
hsa_circ_0035947	KEGG_CHEMOKINE_SIGNALING_PATHWAY
hsa_circ_0035947	KEGG_JAK_STAT_SIGNALING_PATHWAY
hsa_circ_0035947	KEGG_LEISHMANIA_INFECTION
chr16:75445723|75448593	KEGG_CYTOKINE_CYTOKINE_RECEPTOR_INTERACTION
chr16:75445723|75448593	KEGG_CHEMOKINE_SIGNALING_PATHWAY
chr16:75445723|75448593	KEGG_ENDOCYTOSIS
chr16:75445723|75448593	KEGG_TOLL_LIKE_RECEPTOR_SIGNALING_PATHWAY
chr16:75445723|75448593	KEGG_NOD_LIKE_RECEPTOR_SIGNALING_PATHWAY
chr16:75445723|75448593	KEGG_RIG_I_LIKE_RECEPTOR_SIGNALING_PATHWAY
chr16:75445723|75448593	KEGG_CYTOSOLIC_DNA_SENSING_PATHWAY
chr16:75445723|75448593	KEGG_JAK_STAT_SIGNALING_PATHWAY
chr16:75445723|75448593	KEGG_LEISHMANIA_INFECTION
chr17:45447803|45473343	KEGG_ENDOCYTOSIS
chr17:60584742|60585914	KEGG_CYTOKINE_CYTOKINE_RECEPTOR_INTERACTION
chr17:60584742|60585914	KEGG_NOD_LIKE_RECEPTOR_SIGNALING_PATHWAY
chr17:60584742|60585914	KEGG_RIG_I_LIKE_RECEPTOR_SIGNALING_PATHWAY
chr17:60584742|60585914	KEGG_CYTOSOLIC_DNA_SENSING_PATHWAY
chr19:12058329|12087979	KEGG_CHEMOKINE_SIGNALING_PATHWAY
chr19:12058329|12087979	KEGG_RIG_I_LIKE_RECEPTOR_SIGNALING_PATHWAY
chr19:12058329|12087979	KEGG_CYTOSOLIC_DNA_SENSING_PATHWAY
chr19:12058329|12087979	KEGG_SYSTEMIC_LUPUS_ERYTHEMATOSUS
hsa_circ_0052960	KEGG_CYTOKINE_CYTOKINE_RECEPTOR_INTERACTION
hsa_circ_0052960	KEGG_CHEMOKINE_SIGNALING_PATHWAY
hsa_circ_0052960	KEGG_ENDOCYTOSIS
hsa_circ_0052960	KEGG_TOLL_LIKE_RECEPTOR_SIGNALING_PATHWAY
hsa_circ_0052960	KEGG_RIG_I_LIKE_RECEPTOR_SIGNALING_PATHWAY
hsa_circ_0052960	KEGG_JAK_STAT_SIGNALING_PATHWAY
hsa_circ_0052960	KEGG_LEISHMANIA_INFECTION
chr2:24777258|24787299	KEGG_RIG_I_LIKE_RECEPTOR_SIGNALING_PATHWAY
chr2:37329066|37331275	KEGG_CYTOKINE_CYTOKINE_RECEPTOR_INTERACTION
chr2:37329066|37331275	KEGG_CHEMOKINE_SIGNALING_PATHWAY
chr2:37329066|37331275	KEGG_TOLL_LIKE_RECEPTOR_SIGNALING_PATHWAY
chr2:37329066|37331275	KEGG_RIG_I_LIKE_RECEPTOR_SIGNALING_PATHWAY
chr2:37329066|37331275	KEGG_CYTOSOLIC_DNA_SENSING_PATHWAY
chr2:102472439|102476326	KEGG_RIG_I_LIKE_RECEPTOR_SIGNALING_PATHWAY
hsa_circ_0001322	KEGG_CYTOKINE_CYTOKINE_RECEPTOR_INTERACTION
hsa_circ_0001322	KEGG_CHEMOKINE_SIGNALING_PATHWAY
hsa_circ_0001322	KEGG_TOLL_LIKE_RECEPTOR_SIGNALING_PATHWAY
hsa_circ_0001322	KEGG_NOD_LIKE_RECEPTOR_SIGNALING_PATHWAY
hsa_circ_0001322	KEGG_RIG_I_LIKE_RECEPTOR_SIGNALING_PATHWAY
hsa_circ_0001322	KEGG_CYTOSOLIC_DNA_SENSING_PATHWAY
hsa_circ_0072391	KEGG_CHEMOKINE_SIGNALING_PATHWAY
hsa_circ_0072391	KEGG_TOLL_LIKE_RECEPTOR_SIGNALING_PATHWAY
hsa_circ_0072391	KEGG_RIG_I_LIKE_RECEPTOR_SIGNALING_PATHWAY
hsa_circ_0072391	KEGG_CYTOSOLIC_DNA_SENSING_PATHWAY
hsa_circ_0072391	KEGG_JAK_STAT_SIGNALING_PATHWAY
hsa_circ_0072391	KEGG_LEISHMANIA_INFECTION
chr5:53310110|53312944	KEGG_CYTOKINE_CYTOKINE_RECEPTOR_INTERACTION
chr5:53310110|53312944	KEGG_TOLL_LIKE_RECEPTOR_SIGNALING_PATHWAY
chr5:53310110|53312944	KEGG_NOD_LIKE_RECEPTOR_SIGNALING_PATHWAY
chr5:53310110|53312944	KEGG_RIG_I_LIKE_RECEPTOR_SIGNALING_PATHWAY
chr5:53310110|53312944	KEGG_CYTOSOLIC_DNA_SENSING_PATHWAY
chr5:78915435|78964851	KEGG_TOLL_LIKE_RECEPTOR_SIGNALING_PATHWAY
chr5:78915435|78964851	KEGG_RIG_I_LIKE_RECEPTOR_SIGNALING_PATHWAY
chr5:78915435|78964851	KEGG_CYTOSOLIC_DNA_SENSING_PATHWAY
chr5:93676259|93676819	KEGG_ENDOCYTOSIS
hsa_circ_0073691	KEGG_TOLL_LIKE_RECEPTOR_SIGNALING_PATHWAY
hsa_circ_0073691	KEGG_RIG_I_LIKE_RECEPTOR_SIGNALING_PATHWAY
hsa_circ_0073691	KEGG_CYTOSOLIC_DNA_SENSING_PATHWAY
hsa_circ_0073691	KEGG_SYSTEMIC_LUPUS_ERYTHEMATOSUS
chr7:23552513|23562051	KEGG_RIG_I_LIKE_RECEPTOR_SIGNALING_PATHWAY
chr7:23552513|23562051	KEGG_SYSTEMIC_LUPUS_ERYTHEMATOSUS
chr7:139083345|139094400	KEGG_CYTOKINE_CYTOKINE_RECEPTOR_INTERACTION
chr7:139083345|139094400	KEGG_CHEMOKINE_SIGNALING_PATHWAY
chr7:139083345|139094400	KEGG_ENDOCYTOSIS
hsa_circ_0001799	KEGG_NOD_LIKE_RECEPTOR_SIGNALING_PATHWAY
hsa_circ_0001799	KEGG_CYTOSOLIC_DNA_SENSING_PATHWAY
hsa_circ_0001818	KEGG_LEISHMANIA_INFECTION
chr9:15474007|15490122	KEGG_CYTOKINE_CYTOKINE_RECEPTOR_INTERACTION
chr9:15474007|15490122	KEGG_CHEMOKINE_SIGNALING_PATHWAY
chr9:15474007|15490122	KEGG_ENDOCYTOSIS
chr9:15474007|15490122	KEGG_JAK_STAT_SIGNALING_PATHWAY
chr9:15474007|15490122	KEGG_LEISHMANIA_INFECTION
chr9:33960824|33989124	KEGG_CYTOKINE_CYTOKINE_RECEPTOR_INTERACTION
chr9:33960824|33989124	KEGG_CHEMOKINE_SIGNALING_PATHWAY
chr9:33960824|33989124	KEGG_ENDOCYTOSIS
chr9:33960824|33989124	KEGG_JAK_STAT_SIGNALING_PATHWAY
chr1:171493960|171502100	KEGG_CYTOKINE_CYTOKINE_RECEPTOR_INTERACTION
chr1:171493960|171502100	KEGG_CHEMOKINE_SIGNALING_PATHWAY
chr1:171493960|171502100	KEGG_RIG_I_LIKE_RECEPTOR_SIGNALING_PATHWAY
chr1:171493960|171502100	KEGG_CYTOSOLIC_DNA_SENSING_PATHWAY
chr10:43654163|43656043	KEGG_TOLL_LIKE_RECEPTOR_SIGNALING_PATHWAY
chr10:43654163|43656043	KEGG_RIG_I_LIKE_RECEPTOR_SIGNALING_PATHWAY
chr10:43654163|43656043	KEGG_CYTOSOLIC_DNA_SENSING_PATHWAY
chr10:43654163|43656043	KEGG_SYSTEMIC_LUPUS_ERYTHEMATOSUS
chr11:16256128|16307759	KEGG_NOD_LIKE_RECEPTOR_SIGNALING_PATHWAY
chr12:32760872|32764217	KEGG_CYTOKINE_CYTOKINE_RECEPTOR_INTERACTION
chr12:32760872|32764217	KEGG_CHEMOKINE_SIGNALING_PATHWAY
chr12:32760872|32764217	KEGG_TOLL_LIKE_RECEPTOR_SIGNALING_PATHWAY
chr12:32760872|32764217	KEGG_NOD_LIKE_RECEPTOR_SIGNALING_PATHWAY
chr12:32760872|32764217	KEGG_RIG_I_LIKE_RECEPTOR_SIGNALING_PATHWAY
chr12:32760872|32764217	KEGG_CYTOSOLIC_DNA_SENSING_PATHWAY
chr12:32760872|32764217	KEGG_LEISHMANIA_INFECTION
chr12:75698537|75715356	KEGG_RIG_I_LIKE_RECEPTOR_SIGNALING_PATHWAY
chr12:75698537|75715356	KEGG_CYTOSOLIC_DNA_SENSING_PATHWAY
chr13:42511451|42513722	KEGG_TOLL_LIKE_RECEPTOR_SIGNALING_PATHWAY
chr13:42511451|42513722	KEGG_NOD_LIKE_RECEPTOR_SIGNALING_PATHWAY
chr13:42511451|42513722	KEGG_RIG_I_LIKE_RECEPTOR_SIGNALING_PATHWAY
chr13:42511451|42513722	KEGG_CYTOSOLIC_DNA_SENSING_PATHWAY
hsa_circ_0041700	KEGG_RIG_I_LIKE_RECEPTOR_SIGNALING_PATHWAY
hsa_circ_0041700	KEGG_SYSTEMIC_LUPUS_ERYTHEMATOSUS
chr17:27975162|27975362	KEGG_NOD_LIKE_RECEPTOR_SIGNALING_PATHWAY
chr22:41531817|41537226	KEGG_RIG_I_LIKE_RECEPTOR_SIGNALING_PATHWAY
chr22:41531817|41537226	KEGG_CYTOSOLIC_DNA_SENSING_PATHWAY
hsa_circ_0003533	KEGG_CYTOKINE_CYTOKINE_RECEPTOR_INTERACTION
hsa_circ_0003533	KEGG_CHEMOKINE_SIGNALING_PATHWAY
hsa_circ_0003533	KEGG_TOLL_LIKE_RECEPTOR_SIGNALING_PATHWAY
hsa_circ_0003533	KEGG_NOD_LIKE_RECEPTOR_SIGNALING_PATHWAY
hsa_circ_0003533	KEGG_RIG_I_LIKE_RECEPTOR_SIGNALING_PATHWAY
hsa_circ_0003533	KEGG_CYTOSOLIC_DNA_SENSING_PATHWAY
hsa_circ_0003533	KEGG_JAK_STAT_SIGNALING_PATHWAY
hsa_circ_0003533	KEGG_LEISHMANIA_INFECTION
chr3:80680382|80683122	KEGG_SYSTEMIC_LUPUS_ERYTHEMATOSUS
chr4:170398275|170459062	KEGG_RIG_I_LIKE_RECEPTOR_SIGNALING_PATHWAY
hsa_circ_0075705	KEGG_TOLL_LIKE_RECEPTOR_SIGNALING_PATHWAY
hsa_circ_0075705	KEGG_NOD_LIKE_RECEPTOR_SIGNALING_PATHWAY
hsa_circ_0075705	KEGG_RIG_I_LIKE_RECEPTOR_SIGNALING_PATHWAY
hsa_circ_0075705	KEGG_CYTOSOLIC_DNA_SENSING_PATHWAY
hsa_circ_0075705	KEGG_LEISHMANIA_INFECTION
chr7:91706169|91712969	KEGG_TOLL_LIKE_RECEPTOR_SIGNALING_PATHWAY
chr7:91706169|91712969	KEGG_RIG_I_LIKE_RECEPTOR_SIGNALING_PATHWAY
chr7:91706169|91712969	KEGG_CYTOSOLIC_DNA_SENSING_PATHWAY
chr8:62531537|62559437	KEGG_TOLL_LIKE_RECEPTOR_SIGNALING_PATHWAY
chr8:62531537|62559437	KEGG_RIG_I_LIKE_RECEPTOR_SIGNALING_PATHWAY
chr8:62531537|62559437	KEGG_CYTOSOLIC_DNA_SENSING_PATHWAY
hsa_circ_0001931	KEGG_CYTOKINE_CYTOKINE_RECEPTOR_INTERACTION
hsa_circ_0001931	KEGG_CHEMOKINE_SIGNALING_PATHWAY
hsa_circ_0001931	KEGG_TOLL_LIKE_RECEPTOR_SIGNALING_PATHWAY
hsa_circ_0001931	KEGG_NOD_LIKE_RECEPTOR_SIGNALING_PATHWAY
hsa_circ_0001931	KEGG_RIG_I_LIKE_RECEPTOR_SIGNALING_PATHWAY
hsa_circ_0001931	KEGG_CYTOSOLIC_DNA_SENSING_PATHWAY
hsa_circ_0003403	KEGG_LEISHMANIA_INFECTION
hsa_circ_0036629	KEGG_LEISHMANIA_INFECTION
chr18:54278224|54293688	KEGG_RIG_I_LIKE_RECEPTOR_SIGNALING_PATHWAY
chr18:54278224|54293688	KEGG_SYSTEMIC_LUPUS_ERYTHEMATOSUS
hsa_circ_0061750	KEGG_RIG_I_LIKE_RECEPTOR_SIGNALING_PATHWAY
hsa_circ_0061750	KEGG_CYTOSOLIC_DNA_SENSING_PATHWAY
chr22:29105994|29121355	KEGG_RIG_I_LIKE_RECEPTOR_SIGNALING_PATHWAY
chr22:29105994|29121355	KEGG_CYTOSOLIC_DNA_SENSING_PATHWAY
chr22:29105994|29121355	KEGG_SYSTEMIC_LUPUS_ERYTHEMATOSUS
chr3:142139858|142145683	KEGG_TOLL_LIKE_RECEPTOR_SIGNALING_PATHWAY
chr3:142139858|142145683	KEGG_RIG_I_LIKE_RECEPTOR_SIGNALING_PATHWAY
chr3:142139858|142145683	KEGG_CYTOSOLIC_DNA_SENSING_PATHWAY
chr3:142139858|142145683	KEGG_JAK_STAT_SIGNALING_PATHWAY
chr3:142139858|142145683	KEGG_LEISHMANIA_INFECTION
chr3:142139858|142145683	KEGG_SYSTEMIC_LUPUS_ERYTHEMATOSUS
chr3:158261124|158262064	KEGG_TOLL_LIKE_RECEPTOR_SIGNALING_PATHWAY
chr3:158261124|158262064	KEGG_RIG_I_LIKE_RECEPTOR_SIGNALING_PATHWAY
chr3:158261124|158262064	KEGG_CYTOSOLIC_DNA_SENSING_PATHWAY
hsa_circ_0067869	KEGG_CYTOKINE_CYTOKINE_RECEPTOR_INTERACTION
hsa_circ_0067869	KEGG_CHEMOKINE_SIGNALING_PATHWAY
hsa_circ_0067869	KEGG_ENDOCYTOSIS
chr4:56830440|56865811	KEGG_RIG_I_LIKE_RECEPTOR_SIGNALING_PATHWAY
chr4:56830440|56865811	KEGG_CYTOSOLIC_DNA_SENSING_PATHWAY
chr4:147430324|147431201	KEGG_RIG_I_LIKE_RECEPTOR_SIGNALING_PATHWAY
chr4:147430324|147431201	KEGG_CYTOSOLIC_DNA_SENSING_PATHWAY
chr4:147430324|147431201	KEGG_SYSTEMIC_LUPUS_ERYTHEMATOSUS
chr8:26217685|26220364	KEGG_CYTOSOLIC_DNA_SENSING_PATHWAY
chr8:131146542|131193126	KEGG_RIG_I_LIKE_RECEPTOR_SIGNALING_PATHWAY
hsa_circ_0011119	KEGG_CYTOKINE_CYTOKINE_RECEPTOR_INTERACTION
hsa_circ_0011119	KEGG_CHEMOKINE_SIGNALING_PATHWAY
hsa_circ_0011119	KEGG_TOLL_LIKE_RECEPTOR_SIGNALING_PATHWAY
hsa_circ_0011119	KEGG_RIG_I_LIKE_RECEPTOR_SIGNALING_PATHWAY
hsa_circ_0011119	KEGG_CYTOSOLIC_DNA_SENSING_PATHWAY
hsa_circ_0011119	KEGG_JAK_STAT_SIGNALING_PATHWAY
hsa_circ_0011119	KEGG_LEISHMANIA_INFECTION
chr1:197086919|197094085	KEGG_CYTOKINE_CYTOKINE_RECEPTOR_INTERACTION
chr1:197086919|197094085	KEGG_CHEMOKINE_SIGNALING_PATHWAY
chr1:197086919|197094085	KEGG_TOLL_LIKE_RECEPTOR_SIGNALING_PATHWAY
chr1:197086919|197094085	KEGG_RIG_I_LIKE_RECEPTOR_SIGNALING_PATHWAY
chr1:197086919|197094085	KEGG_CYTOSOLIC_DNA_SENSING_PATHWAY
chr1:197086919|197094085	KEGG_LEISHMANIA_INFECTION
chr4:129869651|129893507	KEGG_NOD_LIKE_RECEPTOR_SIGNALING_PATHWAY
chr7:36438688|36455493	KEGG_CYTOKINE_CYTOKINE_RECEPTOR_INTERACTION
chr7:36438688|36455493	KEGG_CHEMOKINE_SIGNALING_PATHWAY
chr7:36438688|36455493	KEGG_ENDOCYTOSIS
chr7:36438688|36455493	KEGG_RIG_I_LIKE_RECEPTOR_SIGNALING_PATHWAY
chr7:36438688|36455493	KEGG_JAK_STAT_SIGNALING_PATHWAY
chr7:36438688|36455493	KEGG_LEISHMANIA_INFECTION
chr1:235937142|235950673	KEGG_ENDOCYTOSIS
chr11:93416725|93421031	KEGG_TOLL_LIKE_RECEPTOR_SIGNALING_PATHWAY
chr11:93416725|93421031	KEGG_RIG_I_LIKE_RECEPTOR_SIGNALING_PATHWAY
chr11:93416725|93421031	KEGG_CYTOSOLIC_DNA_SENSING_PATHWAY
hsa_circ_0069715	KEGG_TOLL_LIKE_RECEPTOR_SIGNALING_PATHWAY
hsa_circ_0069715	KEGG_NOD_LIKE_RECEPTOR_SIGNALING_PATHWAY
hsa_circ_0069715	KEGG_RIG_I_LIKE_RECEPTOR_SIGNALING_PATHWAY
hsa_circ_0069715	KEGG_CYTOSOLIC_DNA_SENSING_PATHWAY
hsa_circ_0069715	KEGG_SYSTEMIC_LUPUS_ERYTHEMATOSUS
chr17:59924462|59937268	KEGG_ENDOCYTOSIS
chrX:118971720|118972490	KEGG_CYTOKINE_CYTOKINE_RECEPTOR_INTERACTION
chrX:118971720|118972490	KEGG_CHEMOKINE_SIGNALING_PATHWAY
chrX:118971720|118972490	KEGG_ENDOCYTOSIS
chrX:118971720|118972490	KEGG_RIG_I_LIKE_RECEPTOR_SIGNALING_PATHWAY
chrX:118971720|118972490	KEGG_CYTOSOLIC_DNA_SENSING_PATHWAY
chr10:70115110|70164601	KEGG_CYTOKINE_CYTOKINE_RECEPTOR_INTERACTION
chr10:70115110|70164601	KEGG_CHEMOKINE_SIGNALING_PATHWAY
chr10:70115110|70164601	KEGG_TOLL_LIKE_RECEPTOR_SIGNALING_PATHWAY
chr10:70115110|70164601	KEGG_CYTOSOLIC_DNA_SENSING_PATHWAY
chr10:70115110|70164601	KEGG_LEISHMANIA_INFECTION
hsa_circ_0019300	KEGG_RIG_I_LIKE_RECEPTOR_SIGNALING_PATHWAY
hsa_circ_0019300	KEGG_SYSTEMIC_LUPUS_ERYTHEMATOSUS
chr11:107325176|107326502	KEGG_TOLL_LIKE_RECEPTOR_SIGNALING_PATHWAY
chr11:107325176|107326502	KEGG_RIG_I_LIKE_RECEPTOR_SIGNALING_PATHWAY
chr11:107325176|107326502	KEGG_CYTOSOLIC_DNA_SENSING_PATHWAY
chr12:72037875|72041593	KEGG_CYTOKINE_CYTOKINE_RECEPTOR_INTERACTION
chr12:72037875|72041593	KEGG_CHEMOKINE_SIGNALING_PATHWAY
chr12:72037875|72041593	KEGG_TOLL_LIKE_RECEPTOR_SIGNALING_PATHWAY
chr12:72037875|72041593	KEGG_RIG_I_LIKE_RECEPTOR_SIGNALING_PATHWAY
chr12:72037875|72041593	KEGG_CYTOSOLIC_DNA_SENSING_PATHWAY
chr12:72037875|72041593	KEGG_JAK_STAT_SIGNALING_PATHWAY
hsa_circ_0029630	KEGG_CYTOKINE_CYTOKINE_RECEPTOR_INTERACTION
hsa_circ_0029630	KEGG_NOD_LIKE_RECEPTOR_SIGNALING_PATHWAY
hsa_circ_0029630	KEGG_CYTOSOLIC_DNA_SENSING_PATHWAY
hsa_circ_0029963	KEGG_NOD_LIKE_RECEPTOR_SIGNALING_PATHWAY
hsa_circ_0029963	KEGG_CYTOSOLIC_DNA_SENSING_PATHWAY
chr16:71710350|71748704	KEGG_CYTOKINE_CYTOKINE_RECEPTOR_INTERACTION
chr16:71710350|71748704	KEGG_CHEMOKINE_SIGNALING_PATHWAY
chr16:71710350|71748704	KEGG_TOLL_LIKE_RECEPTOR_SIGNALING_PATHWAY
chr16:71710350|71748704	KEGG_RIG_I_LIKE_RECEPTOR_SIGNALING_PATHWAY
chr16:71710350|71748704	KEGG_CYTOSOLIC_DNA_SENSING_PATHWAY
chr16:71710350|71748704	KEGG_JAK_STAT_SIGNALING_PATHWAY
chr16:71710350|71748704	KEGG_LEISHMANIA_INFECTION
chr6:99323291|99382755	KEGG_ENDOCYTOSIS
hsa_circ_0085475	KEGG_RIG_I_LIKE_RECEPTOR_SIGNALING_PATHWAY
hsa_circ_0085475	KEGG_SYSTEMIC_LUPUS_ERYTHEMATOSUS
hsa_circ_0086730	KEGG_CYTOKINE_CYTOKINE_RECEPTOR_INTERACTION
hsa_circ_0086730	KEGG_CHEMOKINE_SIGNALING_PATHWAY
hsa_circ_0086730	KEGG_ENDOCYTOSIS
hsa_circ_0086730	KEGG_JAK_STAT_SIGNALING_PATHWAY
hsa_circ_0007256	KEGG_CYTOKINE_CYTOKINE_RECEPTOR_INTERACTION
hsa_circ_0007256	KEGG_CHEMOKINE_SIGNALING_PATHWAY
hsa_circ_0007256	KEGG_ENDOCYTOSIS
chr12:62981854|62982696	KEGG_NOD_LIKE_RECEPTOR_SIGNALING_PATHWAY
chr17:30433351|30434481	KEGG_TOLL_LIKE_RECEPTOR_SIGNALING_PATHWAY
chr17:30433351|30434481	KEGG_RIG_I_LIKE_RECEPTOR_SIGNALING_PATHWAY
chr17:30433351|30434481	KEGG_CYTOSOLIC_DNA_SENSING_PATHWAY
chr17:30433351|30434481	KEGG_SYSTEMIC_LUPUS_ERYTHEMATOSUS
chr18:51807037|51813781	KEGG_RIG_I_LIKE_RECEPTOR_SIGNALING_PATHWAY
chr18:51807037|51813781	KEGG_CYTOSOLIC_DNA_SENSING_PATHWAY
chr2:109385716|109389502	KEGG_CYTOKINE_CYTOKINE_RECEPTOR_INTERACTION
chr2:109385716|109389502	KEGG_CHEMOKINE_SIGNALING_PATHWAY
chr2:109385716|109389502	KEGG_TOLL_LIKE_RECEPTOR_SIGNALING_PATHWAY
chr2:109385716|109389502	KEGG_NOD_LIKE_RECEPTOR_SIGNALING_PATHWAY
chr2:109385716|109389502	KEGG_RIG_I_LIKE_RECEPTOR_SIGNALING_PATHWAY
chr2:109385716|109389502	KEGG_LEISHMANIA_INFECTION
chr4:166139177|166160051	KEGG_TOLL_LIKE_RECEPTOR_SIGNALING_PATHWAY
chr7:7249058|7283381	KEGG_ENDOCYTOSIS
chr1:144618082|144621656	KEGG_CYTOKINE_CYTOKINE_RECEPTOR_INTERACTION
chr10:27422968|27425314	KEGG_CHEMOKINE_SIGNALING_PATHWAY
chr15:56434976|56436681	KEGG_TOLL_LIKE_RECEPTOR_SIGNALING_PATHWAY
chr15:64406762|64411053	KEGG_CYTOKINE_CYTOKINE_RECEPTOR_INTERACTION
chr15:64406762|64411053	KEGG_TOLL_LIKE_RECEPTOR_SIGNALING_PATHWAY
chr15:64406762|64411053	KEGG_NOD_LIKE_RECEPTOR_SIGNALING_PATHWAY
hsa_circ_0036402	KEGG_CYTOKINE_CYTOKINE_RECEPTOR_INTERACTION
hsa_circ_0036598	KEGG_TOLL_LIKE_RECEPTOR_SIGNALING_PATHWAY
hsa_circ_0036598	KEGG_NOD_LIKE_RECEPTOR_SIGNALING_PATHWAY
hsa_circ_0036598	KEGG_RIG_I_LIKE_RECEPTOR_SIGNALING_PATHWAY
chr17:33390595|33393485	KEGG_CYTOKINE_CYTOKINE_RECEPTOR_INTERACTION
chr17:33390595|33393485	KEGG_TOLL_LIKE_RECEPTOR_SIGNALING_PATHWAY
chr17:33390595|33393485	KEGG_NOD_LIKE_RECEPTOR_SIGNALING_PATHWAY
chr17:33390595|33393485	KEGG_RIG_I_LIKE_RECEPTOR_SIGNALING_PATHWAY
hsa_circ_0048344	KEGG_TOLL_LIKE_RECEPTOR_SIGNALING_PATHWAY
chr2:105665629|105665808	KEGG_TOLL_LIKE_RECEPTOR_SIGNALING_PATHWAY
chr4:160177224|160177820	KEGG_TOLL_LIKE_RECEPTOR_SIGNALING_PATHWAY
hsa_circ_0007572	KEGG_TOLL_LIKE_RECEPTOR_SIGNALING_PATHWAY
hsa_circ_0007572	KEGG_NOD_LIKE_RECEPTOR_SIGNALING_PATHWAY
hsa_circ_0007572	KEGG_RIG_I_LIKE_RECEPTOR_SIGNALING_PATHWAY
chr5:64838629|64847463	KEGG_TOLL_LIKE_RECEPTOR_SIGNALING_PATHWAY
hsa_circ_0001543	KEGG_TOLL_LIKE_RECEPTOR_SIGNALING_PATHWAY
hsa_circ_0001543	KEGG_NOD_LIKE_RECEPTOR_SIGNALING_PATHWAY
hsa_circ_0001543	KEGG_RIG_I_LIKE_RECEPTOR_SIGNALING_PATHWAY
hsa_circ_0007020	KEGG_TOLL_LIKE_RECEPTOR_SIGNALING_PATHWAY
chr2:120637667|120640199	KEGG_TOLL_LIKE_RECEPTOR_SIGNALING_PATHWAY
chr4:129964550|130014303	KEGG_TOLL_LIKE_RECEPTOR_SIGNALING_PATHWAY
chr4:129964550|130014303	KEGG_NOD_LIKE_RECEPTOR_SIGNALING_PATHWAY
chr4:129964550|130014303	KEGG_RIG_I_LIKE_RECEPTOR_SIGNALING_PATHWAY
